# Supplementary material for: Molecular physiology of pumiliotoxin sequestration in a poison frog
Source: PLoS One. 2022 Mar 11;17(3):e0264540. doi: 10.1371/journal.pone.0264540 (PMC8916643; doi:10.1371/journal.pone.0264540)
Supplement: S1 File — (ZIP) [file pone.0264540.s001.zip]

Archive with 23 entries (22 files):
- supplementary_info_AlvarezBuyllaetal/
- supplementary_info_AlvarezBuyllaetal/dtf_samples_file.txt
- supplementary_info_AlvarezBuyllaetal/liver.kallisto.gene.counts.matrix
- supplementary_info_AlvarezBuyllaetal/liver_samples.txt
- supplementary_info_AlvarezBuyllaetal/liver.kallisto.gene.TMM.EXPR.matrix
- supplementary_info_AlvarezBuyllaetal/gut_samples.txt
- supplementary_info_AlvarezBuyllaetal/gut.kallisto.gene.TMM.EXPR.matrix
- supplementary_info_AlvarezBuyllaetal/gut.kallisto.gene.counts.matrix
- supplementary_info_AlvarezBuyllaetal/skin.kallisto.gene.counts.matrix
- supplementary_info_AlvarezBuyllaetal/skin_samples.txt
- supplementary_info_AlvarezBuyllaetal/skin.kallisto.gene.TMM.EXPR.matrix
- supplementary_info_AlvarezBuyllaetal/get_notselected_sequences.pl
- supplementary_info_AlvarezBuyllaetal/binSeqsByLength.pl
- supplementary_info_AlvarezBuyllaetal/contaminants_2019.txt
- supplementary_info_AlvarezBuyllaetal/README_supplementary_info.xlsx
- __MACOSX/supplementary_info_AlvarezBuyllaetal/._README_supplementary_info.xlsx
- supplementary_info_AlvarezBuyllaetal/all_figures_plotting_and_statistics.R
- supplementary_info_AlvarezBuyllaetal/RNAseq_analysis_scripts.pl
- supplementary_info_AlvarezBuyllaetal/AAB_E3_dtinct_trinity.Trinity.cleanedcontigs.longreads.fasta
- __MACOSX/supplementary_info_AlvarezBuyllaetal/._AAB_E3_dtinct_trinity.Trinity.cleanedcontigs.longreads.fasta
- supplementary_info_AlvarezBuyllaetal/CYP2D6_blast_hits_nucleotide_seqs.fasta
- supplementary_info_AlvarezBuyllaetal/CYP2D6_blast_hits_protein_seqs.fasta
- supplementary_info_AlvarezBuyllaetal/Icon
