# Supplementary material for: Molecular physiology of pumiliotoxin sequestration in a poison frog
Source: PLoS One. 2022 Mar 11;17(3):e0264540. doi: 10.1371/journal.pone.0264540 (PMC8916643; doi:10.1371/journal.pone.0264540)
Supplement: S1 File — (ZIP) [file pone.0264540.s001.zip › supplementary_info_AlvarezBuyllaetal/liver_samples.txt]

DHQliver	AAB-E3-8
DHQliver	AAB-E3-18
DHQliver	AAB-E3-28
DHQliver	AAB-E3-30
DHQliver	AAB-E3-31
DHQPTXliver	AAB-E3-4
DHQPTXliver	AAB-E3-7
DHQPTXliver	AAB-E3-15
DHQPTXliver	AAB-E3-24
DHQPTXliver	AAB-E3-29
