# Supplementary material for: Molecular physiology of pumiliotoxin sequestration in a poison frog
Source: PLoS One. 2022 Mar 11;17(3):e0264540. doi: 10.1371/journal.pone.0264540 (PMC8916643; doi:10.1371/journal.pone.0264540)
Supplement: S1 File — (ZIP) [file pone.0264540.s001.zip › supplementary_info_AlvarezBuyllaetal/gut_samples.txt]

DHQgut	AAB-E3-2
DHQgut	AAB-E3-10
DHQgut	AAB-E3-16
DHQgut	AAB-E3-36
DHQgut	AAB-E3-40
DHQPTXgut	AAB-E3-6
DHQPTXgut	AAB-E3-9
DHQPTXgut	AAB-E3-20
DHQPTXgut	AAB-E3-26
DHQPTXgut	AAB-E3-39
