# Supplementary material for: Molecular physiology of pumiliotoxin sequestration in a poison frog
Source: PLoS One. 2022 Mar 11;17(3):e0264540. doi: 10.1371/journal.pone.0264540 (PMC8916643; doi:10.1371/journal.pone.0264540)
Supplement: S1 File — (ZIP) [file pone.0264540.s001.zip › supplementary_info_AlvarezBuyllaetal/skin_samples.txt]

DHQskin	AAB-E3-3
DHQskin	AAB-E3-12
DHQskin	AAB-E3-14
DHQskin	AAB-E3-17
DHQskin	AAB-E3-25
DHQPTXskin	AAB-E3-13
DHQPTXskin	AAB-E3-19
DHQPTXskin	AAB-E3-21
DHQPTXskin	AAB-E3-22
DHQPTXskin	AAB-E3-23
