# Supplementary material for: Molecular physiology of pumiliotoxin sequestration in a poison frog
Source: PLoS One. 2022 Mar 11;17(3):e0264540. doi: 10.1371/journal.pone.0264540 (PMC8916643; doi:10.1371/journal.pone.0264540)
Supplement: S1 File — (ZIP) [file pone.0264540.s001.zip › supplementary_info_AlvarezBuyllaetal/README_supplementary_info.xlsx]

## Sheet: README
Sheet Name	Contents	Notes
frog_info	Table with the information about the individual frogs included in the study, including weight and SV-length	In the order of sacrification, all sacrificed on the same day (10-12-2018)
sample_info	Table mapping the sample ID #s to the frogs, tissue, and treatment type.
alkaloids	DHQ, PTX 251D, and aPTX 267A measurements across different samples
skin_DE_subset	Skin gene counts for subset of genes that were differentially expressed at a adjusted p-value cutoff of 0.05 and fold change of 4
skin_DE_annotations	Skin BLAST nr database annotations for differentially expressed genes	genes shown in manuscript and TMM_vals_genes_of_interest are highlighted
intestines_DE_subset	Intestine gene counts for subset of genes that were differentially expressed at a adjusted p-value cutoff of 0.05 and fold change of 4
intestines_DE_annotations	Intestine BLAST nr database annotations for differentially expressed genes	genes shown in manuscript and TMM_vals_genes_of_interest are highlighted
liver_DE_subset	Liver gene counts subset of genes that were differentially expressed at a adjusted p-value cutoff of 0.05 and fold change of 4
liver_DE_annotations	Liver BLAST nr database annotations for differentially expressed genes	genes shown in manuscript and TMM_vals_genes_of_interest are highlighted
TMM_vals_genes_of_interest	TMM values for genes of interest (those shown in paper) for all three tissues
CYP_PTX_clearance	Results from panel of seven human CYPs tested for PTX 251D clearance
CYP_PTX_clearance_refcompounds	Positive control results from panel of seven human CYPs tested for clearance of appropriate reference compounds
CYP2D6_PTX_metabolites	Results from metabolite profiling of hydroxylation products from human CYP2D6 metabolism of PTX 251D
ion_channel_activity	Results from patch-clamp experiments of PTX 251D on ion channels
GPCR_activity	Results from GPCR assay of PTX 251D activity on GPCRs	%inhibition and %activation values over 40% are considered significant in this assay
gut_CYP2D6_blastHits.TMM	intestines filtered gene TMM expression matrix for human CYP2D6 blast hits using BLAST e-value cutoff of 1e-115	created by filtering the "gut.kallisto.gene.TMM.EXPR.matrix" described below
liver_CYP2D6_blastHits.TMM	liver filtered gene TMM expression matrix for human CYP2D6 blast hits using BLAST e-value cutoff of 1e-115	created by filtering the "liver.kallisto.gene.TMM.EXPR.matrix" described below
skin_CYP2D6_blastHits.TMM	skin filtered gene TMM expression matrix for human CYP2D6 blast hits using BLAST e-value cutoff of 1e-115	created by filtering the "skin.kallisto.gene.TMM.EXPR.matrix" described below
Analysis script and associated files
RNAseq_analysis_scripts.pl	All scripts used in the RNAseq analysis pipeline, associated files indicated below with ###
## dtf_samples_file.txt	Sample file for transcriptome building
## contaminants_2019.txt	Contaminant file for filtering transcriptome
## get_notselected_sequences.pl	Perl script to filter transcriptome
## binSeqsByLength.pl	Perl script to remove small contigs
## skin_samples.txt	Table defining which samples were skin samples
## liver_samples.txt	Table defining which samples were liver samples
## gut_samples.txt	Table defining which samples were gut samples
all_figures_plotting_and_statistics.R	Code used to plot and run statistical analyses for all figures.
Separate files (too large for this excel file)
skin.kallisto.gene.counts.matrix	Skin counts matrix
skin.kallisto.gene.TMM.EXPR.matrix	Skin trimmed mean of M-values (TMM) normalized matrix
gut.kallisto.gene.counts.matrix	Intestines counts matrix
gut.kallisto.gene.TMM.EXPR.matrix	Intestines trimmed mean of M-values (TMM) normalized matrix
liver.kallisto.gene.counts.matrix	Liver counts matrix
liver.kallisto.gene.TMM.EXPR.matrix	Liver trimmed mean of M-values (TMM) normalized matrix
AAB_E3_dtinct_trinity.Trinity.cleanedcontigs.longreads.fasta	D. tinctorius transcriptome created following the analysis scripts above
CYP2D6_blast_hits_nucleotide_seqs.fasta	fasta file containing nucleotide sequences of TRINITY_DN15846_c0_g2 in D. tinctorius, and subsequent tblastn hits in other species	contains full contig from blast hit, not just coding sequence
CYP2D6_blast_hits_protein_seqs.fasta	fasta file containing all protein sequences used to create the CYP2D6 and blast hit alignment figure (Figure 4B)
LCMSMS_data.zip	Zip folder with all of the LC-MS/MS data in mzXML format. Separated in subfolders by group, see "alkaloids" sheet for sample information.

## Sheet: frog_info
frog_ID	Weight (g)	Snout-Vent Length (mm)
5	5.4	40.5
10	5.5	40.5
4	4.6	38.7
1	4.1	36.8
8	4.6	42.6
9	5.5	38.6
6	4.2	35.9
2	4.6	42.2
7	5.3	39
3	4.8	38.2

## Sheet: sample_info
sample_ID	frog_ID	treatment	tissue
1	3	DHQ	eggs
2	4	DHQ	gut
3	1	DHQ	skin
4	8	DHQ+PTX	liver
5	1	DHQ	eggs
6	6	DHQ+PTX	gut
7	7	DHQ+PTX	liver
8	2	DHQ	liver
9	7	DHQ+PTX	gut
10	3	DHQ	gut
11	10	DHQ+PTX	eggs
12	3	DHQ	skin
13	6	DHQ+PTX	skin
14	5	DHQ	skin
15	6	DHQ+PTX	liver
16	5	DHQ	gut
17	4	DHQ	skin
18	4	DHQ	liver
19	10	DHQ+PTX	skin
20	10	DHQ+PTX	gut
21	7	DHQ+PTX	skin
22	9	DHQ+PTX	skin
23	8	DHQ+PTX	skin
24	10	DHQ+PTX	liver
25	2	DHQ	skin
26	9	DHQ+PTX	gut
27	8	DHQ+PTX	eggs
28	5	DHQ	liver
29	9	DHQ+PTX	liver
30	3	DHQ	liver
31	1	DHQ	liver
32	6	DHQ+PTX	eggs
33	2	DHQ	eggs
34	5	DHQ	eggs
35	7	DHQ+PTX	eggs
36	1	DHQ	gut
37	4	DHQ	eggs
38	9	DHQ+PTX	eggs
39	8	DHQ+PTX	gut
40	2	DHQ	gut

## Sheet: alkaloids
filename	frog	treatment	tissue	group	ISTD_area	DHQ_area	DHQ_pmol	PTX_area	PTX_pmol	aPTXc_area	aPTXc_norm_area
SUB000A_AAB_E_3_SPL01	3	DHQ	eggs	DHQ_eggs	14849398	2464628	43.299	25553624	30.702	N/F	N/F
SUB000A_AAB_E_3_SPL02	4	DHQ	gut	DHQ_gut	17517924	165405770	968.775	75735151	79.02	981006	0.0560001
SUB000A_AAB_E_3_SPL03	1	DHQ	skin	DHQ_skin	15617498	83448997	559.84	N/F	0	N/F	N/F
SUB000A_AAB_E_3_SPL04	8	DHQ+PTX	liver	DHQ_PTX_liver	16891483	29619888	201.69	3458393	2.553	N/F	N/F
SUB000A_AAB_E_3_SPL05	1	DHQ	eggs	DHQ_eggs	14786912	6269918	69.044	6523536	6.943	N/F	N/F
SUB000A_AAB_E_3_SPL06	6	DHQ+PTX	gut	DHQ_PTX_gut	16286381	3780135	49.897	7295359	7.069	433696	0.0266294
SUB000A_AAB_E_3_SPL07	7	DHQ+PTX	liver	DHQ_PTX_liver	16794701	394973420	2373.1	32086002	34.223	3082052	0.183513
SUB000A_AAB_E_3_SPL08	2	DHQ	liver	DHQ_liver	16507764	130936368	818.094	2893963	2.007	4307	0.000260908
SUB000A_AAB_E_3_SPL09	7	DHQ+PTX	gut	DHQ_PTX_gut	16991872	19635370	142.031	12738023	12.67	1340125	0.0788686
SUB000A_AAB_E_3_SPL10	3	DHQ	gut	DHQ_gut	19174931	15470144	107.233	6064749	4.624	N/F	N/F
SUB000A_AAB_E_3_SPL11	10	DHQ+PTX	eggs	DHQ_PTX_eggs	16893625	3815306	49.272	5140928	4.402	N/F	N/F
SUB000A_AAB_E_3_SPL12	3	DHQ	skin	DHQ_skin	15423926	105804773	711.139	2693821	1.995	61847	0.00400981
SUB000A_AAB_E_3_SPL13	6	DHQ+PTX	skin	DHQ_PTX_skin	15055258	87821730	608.726	113742475	139.021	14727664	0.978241
SUB000A_AAB_E_3_SPL14	5	DHQ	skin	DHQ_skin	15329366	140248099	939.532	2680532	1.999	5316	0.000346785
SUB000A_AAB_E_3_SPL15	6	DHQ+PTX	liver	DHQ_PTX_liver	15524046	80121011	541.661	9434277	10.035	1068975	0.0688593
SUB000A_AAB_E_3_SPL16	5	DHQ	gut	DHQ_gut	15977064	9016862	83.046	794668	0	N/F	N/F
SUB000A_AAB_E_3_SPL17	4	DHQ	skin	DHQ_skin	14862626	70387748	499.238	2542451	1.928	N/F	N/F
SUB000A_AAB_E_3_SPL18	4	DHQ	liver	DHQ_liver	15071814	136404854	929.689	3112907	2.587	N/F	N/F
SUB000A_AAB_E_3_SPL19	10	DHQ+PTX	skin	DHQ_PTX_skin	16412536	91366674	582.146	259494193	292.3	17189529	1.04734
SUB000A_AAB_E_3_SPL20	10	DHQ+PTX	gut	DHQ_PTX_gut	17852840	9696030	80.926	9487138	8.618	449652	0.0251866
SUB000A_AAB_E_3_SPL21	7	DHQ+PTX	skin	DHQ_PTX_skin	18068710	79765322	467.179	184735756	188.576	27259589	1.50866
SUB000A_AAB_E_3_SPL22	9	DHQ+PTX	skin	DHQ_PTX_skin	16326443	48339803	322.141	174420603	197.103	11816097	0.72374
SUB000A_AAB_E_3_SPL23	8	DHQ+PTX	skin	DHQ_PTX_skin	17113478	42250748	273.057	210906138	227.564	3459773	0.202167
SUB000A_AAB_E_3_SPL24	10	DHQ+PTX	liver	DHQ_PTX_liver	16233479	233812289	1463.73	27819860	30.57	2335224	0.143852
SUB000A_AAB_E_3_SPL25	2	DHQ	skin	DHQ_skin	15460455	102739216	689.739	1342378	0.364	7138	0.000461694
SUB000A_AAB_E_3_SPL26	9	DHQ+PTX	gut	DHQ_PTX_gut	16249774	12196806	101.625	10058076	10.244	458832	0.0282362
SUB000A_AAB_E_3_SPL27	8	DHQ+PTX	eggs	DHQ_PTX_eggs	16111446	2402981	41.62	6033895	5.705	61045	0.00378892
SUB000A_AAB_E_3_SPL28	5	DHQ	liver	DHQ_liver	14608623	112549810	795.4	1117279	0.172	N/F	N/F
SUB000A_AAB_E_3_SPL29	9	DHQ+PTX	liver	DHQ_PTX_liver	13044597	403800175	3115.15	33490939	46.42	2229180	0.170889
SUB000A_AAB_E_3_SPL30	3	DHQ	liver	DHQ_liver	13976022	130120410	955.622	1239189	0.398	N/F	N/F
SUB000A_AAB_E_3_SPL31	1	DHQ	liver	DHQ_liver	16514669	113755380	713.968	1894385	0.882	N/F	N/F
SUB000A_AAB_E_3_SPL32	6	DHQ+PTX	eggs	DHQ_PTX_eggs	16762747	1648940	36.554	2872271	1.933	137434	0.00819878
SUB000A_AAB_E_3_SPL33	2	DHQ	eggs	DHQ_eggs	15319162	4811972	58.079	579689	0	N/F	N/F
SUB000A_AAB_E_3_SPL34	5	DHQ	eggs	DHQ_eggs	14229274	6649736	73.365	1592862	0.83	N/F	N/F
SUB000A_AAB_E_3_SPL35	7	DHQ+PTX	eggs	DHQ_PTX_eggs	17912554	4968081	54.411	3484356	2.364	211456	0.0118049
SUB000A_AAB_E_3_SPL36	1	DHQ	gut	DHQ_gut	17793153	7370735	68.069	1203186	0.007	4230	0.000237732
SUB000A_AAB_E_3_SPL37	4	DHQ	eggs	DHQ_eggs	17009009	5597356	59.572	2118442	1.064	N/F	N/F
SUB000A_AAB_E_3_SPL38	9	DHQ+PTX	eggs	DHQ_PTX_eggs	17275536	2842206	43.154	3831889	2.87	170476	0.00986806
SUB000A_AAB_E_3_SPL39	8	DHQ+PTX	gut	DHQ_PTX_gut	18706648	7687829	67.742	21534371	20.125	144819	0.00774158
SUB000A_AAB_E_3_SPL40	2	DHQ	gut	DHQ_gut	16675945	N/F	0	N/F	0	N/F	N/F

## Sheet: skin_DE_subset
sampleA	sampleB	baseMeanA	baseMeanB	baseMean	log2FoldChange	lfcSE	stat	pvalue	padj	AAB-E3-3	AAB-E3-12	AAB-E3-14	AAB-E3-17	AAB-E3-25	AAB-E3-13	AAB-E3-19	AAB-E3-21	AAB-E3-22	AAB-E3-23
TRINITY_DN248267_c5_g1	DHQPTXskin	DHQskin	0	627.882	313.941	-10.7546	1.8788	-5.72418	1.03937e-08	0.00119446	56	15.78	0	342.986	2.033	0	0	0	0	0
TRINITY_DN207733_c0_g2	DHQPTXskin	DHQskin	0	255.391	127.695	-9.90635	1.87863	-5.27318	1.34077e-07	0.00747414	64.069	7.906	0	93.835	0.951	0	0	0	0	0
TRINITY_DN365771_c2_g1	DHQPTXskin	DHQskin	0	200.318	100.159	-9.62465	1.89026	-5.09171	3.54851e-07	0.00747414	33.668	3.459	0	93.498	1.231	0	0	0	0	0
TRINITY_DN33687_c0_g2	DHQPTXskin	DHQskin	36.425	0	18.2125	8.45678	1.6721	5.05758	4.24603e-07	0.00747414	0	0	0	0	0	2.082	3.551	5.6	1.332	14.813
TRINITY_DN384739_c1_g1	DHQPTXskin	DHQskin	0	45.5621	22.7811	-8.58576	1.70311	-5.04121	4.62591e-07	0.00747414	20.357	4.944	3.223	1.729	1.822	0	0	0	0	0
TRINITY_DN83994_c3_g1	DHQPTXskin	DHQskin	0	740.181	370.091	-10.1308	2.01405	-5.03004	4.90374e-07	0.00747414	115.748	18.036	0	353.74	0	0	0	0	0	0
TRINITY_DN72792_c1_g2	DHQPTXskin	DHQskin	0	60.3923	30.1961	-8.80253	1.75106	-5.02696	4.98307e-07	0.00747414	29.42	3.602	3.54	2.563	0.671	0	0	0	0	0
TRINITY_DN67071_c1_g2	DHQPTXskin	DHQskin	0	40.9196	20.4598	-8.48781	1.69843	-4.99744	5.80977e-07	0.00747414	14.945	5.421	2.183	0.65	6.91	0	0	0	0	0
TRINITY_DN1131_c0_g1	DHQPTXskin	DHQskin	44.7584	0	22.3792	8.57503	1.71638	4.99599	5.85335e-07	0.00747414	0	0	0	0	0	0.333	3.274	7.352	2.648	19.444
TRINITY_DN18973_c0_g3	DHQPTXskin	DHQskin	0	40.5253	20.2627	-8.43957	1.70377	-4.95348	7.2898e-07	0.00837752	17.563	4.34	1.405	2.125	2.782	0	0	0	0	0
TRINITY_DN3593_c34_g1	DHQPTXskin	DHQskin	0	108.812	54.4062	-9.15319	1.85849	-4.92506	8.43335e-07	0.00881063	22.228	0	2.893	44.526	2.258	0	0	0	0	0
TRINITY_DN7650_c4_g3	DHQPTXskin	DHQskin	33.9837	0	16.9918	8.31614	1.71294	4.8549	1.2045e-06	0.0114371	0	0	0	0	0	4.094	11.884	6.31	6.375	0
TRINITY_DN1611_c3_g1	DHQPTXskin	DHQskin	0	107.19	53.5952	-9.06389	1.8771	-4.82866	1.37453e-06	0.0114371	34.425	16.879	28.819	0	0.348	0	0	0	0	0
TRINITY_DN5595_c2_g1	DHQPTXskin	DHQskin	0	41.6889	20.8445	-8.39072	1.73935	-4.82406	1.40668e-06	0.0114371	18.225	2.24	5.812	0.603	1.644	0	0	0	0	0
TRINITY_DN413793_c1_g1	DHQPTXskin	DHQskin	0	44.6502	22.3251	-8.4264	1.75369	-4.80496	1.54784e-06	0.0114371	21.8	2.629	1.717	1.708	1.226	0	0	0	0	0
TRINITY_DN382716_c1_g1	DHQPTXskin	DHQskin	0	42.7197	21.3599	-8.38439	1.74903	-4.79372	1.63715e-06	0.0114371	20.582	2.494	2.481	0.872	1.839	0	0	0	0	0
TRINITY_DN1222_c7_g1	DHQPTXskin	DHQskin	152.739	0	76.3696	9.1286	1.90691	4.78713	1.69187e-06	0.0114371	0	0	0	0	0	0	0	16.497	76.03	28.466
TRINITY_DN694606_c0_g1	DHQPTXskin	DHQskin	0	532.328	266.164	-9.71862	2.03725	-4.77045	1.83814e-06	0.0117356	52.2	0	0	296.271	1.065	0	0	0	0	0
TRINITY_DN15476_c3_g1	DHQPTXskin	DHQskin	32.0184	0	16.0092	8.18492	1.71978	4.75929	1.94275e-06	0.0117507	0	0	0	0	0	2.082	3.551	2.8	0.444	14.813
TRINITY_DN7388_c3_g1	DHQPTXskin	DHQskin	0	28.824	14.412	-8.04075	1.69569	-4.74188	2.11744e-06	0.0121669	11.688	1.487	1.931	1.549	4.32	0	0	0	0	0
TRINITY_DN23248_c1_g3	DHQPTXskin	DHQskin	0	27.5664	13.7832	-8.0049	1.70411	-4.6974	2.6349e-06	0.0140917	9.044	3.501	6.516	0.651	1.39	0	0	0	0	0
TRINITY_DN229328_c0_g1	DHQPTXskin	DHQskin	24.885	0	12.4425	7.95609	1.69946	4.68153	2.84738e-06	0.0140917	0	0	0	0	0	2.068	7.046	2.777	0.441	7.353
TRINITY_DN255099_c6_g1	DHQPTXskin	DHQskin	0	155.47	77.7348	-9.12084	1.94871	-4.68044	2.86257e-06	0.0140917	30.386	0.153	0	70.549	0.823	0	0	0	0	0
TRINITY_DN546591_c0_g1	DHQPTXskin	DHQskin	54.0352	0	27.0176	8.47748	1.81346	4.67477	2.94289e-06	0.0140917	0	0	0	0	0	0	9.525	19.908	0.414	13.245
TRINITY_DN75759_c8_g1	DHQPTXskin	DHQskin	29.6213	0	14.8106	8.09868	1.73637	4.66416	3.09886e-06	0.014245	0	0	0	0	0	6.49	12.658	3.502	2.712	0
TRINITY_DN177178_c0_g1	DHQPTXskin	DHQskin	0	195.521	97.7606	-9.1942	1.97766	-4.64904	3.33489e-06	0.0147403	0	22.53	0	110.892	2.285	0	0	0	0	0
TRINITY_DN277972_c1_g1	DHQPTXskin	DHQskin	23.9518	0	11.9759	7.89323	1.70188	4.63795	3.51885e-06	0.0149774	0	0	0	0	0	1.697	2.908	3.65	0.572	9.523
TRINITY_DN28600_c3_g1	DHQPTXskin	DHQskin	0.668133	109.125	54.8967	-6.32365	1.36764	-4.62377	3.76822e-06	0.015466	21.594	2.605	2.067	43.636	3.865	0	0	0	0.562	0
TRINITY_DN605244_c1_g1	DHQPTXskin	DHQskin	0	277.749	138.875	-9.29031	2.01765	-4.60451	4.13431e-06	0.0163834	42.95	5.62	0	133.531	0	0	0	0	0	0
TRINITY_DN202078_c3_g1	DHQPTXskin	DHQskin	0	252.87	126.435	-9.23591	2.01275	-4.5887	4.46025e-06	0.0168661	49.158	8.211	0	108.497	0	0	0	0	0	0
TRINITY_DN832442_c0_g1	DHQPTXskin	DHQskin	0	20.4446	10.2223	-7.81212	1.70401	-4.58455	4.54963e-06	0.0168661	0	5.314	4.466	1.991	6.136	0	0	0	0	0
TRINITY_DN69663_c0_g2	DHQPTXskin	DHQskin	0	20.3716	10.1858	-7.80359	1.70469	-4.57773	4.70056e-06	0.016881	0	5.999	5.609	2.789	2.919	0	0	0	0	0
TRINITY_DN425534_c7_g1	DHQPTXskin	DHQskin	0	29.9632	14.9816	-7.95642	1.74625	-4.5563	5.20618e-06	0.0177776	14.016	2.271	1.516	2.001	0.708	0	0	0	0	0
TRINITY_DN1196306_c0_g1	DHQPTXskin	DHQskin	0	27.4911	13.7455	-7.90882	1.73662	-4.55416	5.25959e-06	0.0177776	10.158	6.511	1.697	0.452	1.416	0	0	0	0	0
TRINITY_DN1088891_c0_g1	DHQPTXskin	DHQskin	25.02	0	12.51	7.85751	1.73614	4.52585	6.01523e-06	0.0192338	0	0	0	0	0	1.605	2.761	2.141	0.341	11.448
TRINITY_DN157784_c0_g3	DHQPTXskin	DHQskin	16.502	0	8.251	7.54827	1.66794	4.5255	6.02516e-06	0.0192338	0	0	0	0	0	1.236	2.121	3.256	2.013	4.401
TRINITY_DN667876_c0_g1	DHQPTXskin	DHQskin	15.7648	0	7.88242	7.5134	1.66754	4.50567	6.61648e-06	0.020333	0	0	0	0	0	3.949	1.693	2.582	1.246	3.511
TRINITY_DN7753_c0_g1	DHQPTXskin	DHQskin	26.2817	0.0525282	13.1671	6.92129	1.53729	4.50226	6.72334e-06	0.020333	0	0	0	0.003	0.048	3.001	2.582	3.755	0.091	10.361
TRINITY_DN25565_c1_g2	DHQPTXskin	DHQskin	30.0836	0	15.0418	7.98115	1.77534	4.49556	6.93856e-06	0.0204458	0	0	0	0	0	2.428	0	9.816	2.583	8.596
TRINITY_DN194747_c0_g1	DHQPTXskin	DHQskin	0	23.7231	11.8615	-7.84026	1.75403	-4.46985	7.82735e-06	0.0217055	0	9.447	5.097	4.136	0.965	0	0	0	0	0
TRINITY_DN84577_c5_g6	DHQPTXskin	DHQskin	0	61.2178	30.6089	-8.42248	1.88715	-4.46308	8.07909e-06	0.0217055	31.424	5.646	0	1.799	2.143	0	0	0	0	0
TRINITY_DN699025_c3_g1	DHQPTXskin	DHQskin	0.222711	64.0613	32.142	-6.65497	1.49464	-4.45257	8.48491e-06	0.0217055	20.77	3.021	0.576	17.038	0.343	0	0	0	0.187	0
TRINITY_DN25_c27_g1	DHQPTXskin	DHQskin	27.9479	0.372597	14.1603	5.83067	1.31143	4.44605	8.74649e-06	0.0217055	0	0.263	0	0	0	6.799	3.26	3.041	0.656	8.032
TRINITY_DN18466_c0_g2	DHQPTXskin	DHQskin	28.1486	0	14.0743	7.90429	1.77923	4.44254	8.89028e-06	0.0217055	0	0	0	0	0	0	3.617	8.364	4.38	5.948
TRINITY_DN26850_c0_g2	DHQPTXskin	DHQskin	0	19.8815	9.94075	-7.70026	1.73401	-4.44072	8.96586e-06	0.0217055	0	4.97	6.113	4.051	1.342	0	0	0	0	0
TRINITY_DN408772_c0_g1	DHQPTXskin	DHQskin	41.9721	0	20.9861	8.14554	1.83441	4.44042	8.9783e-06	0.0217055	0	0	0	0	0	0	21.388	2.892	0.458	8.851
TRINITY_DN119123_c3_g1	DHQPTXskin	DHQskin	0	44.032	22.016	-8.18824	1.84675	-4.43386	9.256e-06	0.0217055	20.148	0	4.794	1.963	3.607	0	0	0	0	0
TRINITY_DN210069_c4_g1	DHQPTXskin	DHQskin	0	16.8112	8.4056	-7.57634	1.71054	-4.42922	9.45734e-06	0.0217055	0	4.906	4.034	2.338	2.935	0	0	0	0	0
TRINITY_DN220909_c2_g1	DHQPTXskin	DHQskin	0	63.0324	31.5162	-8.41367	1.89978	-4.42876	9.47763e-06	0.0217055	31.63	5.914	1.276	3.432	0	0	0	0	0	0
TRINITY_DN280889_c0_g1	DHQPTXskin	DHQskin	26.3825	0	13.1912	7.85715	1.77419	4.4286	9.48483e-06	0.0217055	0	0	0	0	0	10.855	0	4.109	2.17	4.449
TRINITY_DN11590_c20_g1	DHQPTXskin	DHQskin	90.5793	0	45.2897	8.53675	1.92999	4.42321	9.7246e-06	0.0217055	0	0	0	0	0	0	0	5.465	57.66	9.8
TRINITY_DN104633_c2_g1	DHQPTXskin	DHQskin	0	185.048	92.5241	-8.9289	2.02054	-4.41906	9.91289e-06	0.0217055	17.261	0	0	102.822	1.672	0	0	0	0	0
TRINITY_DN61_c12_g1	DHQPTXskin	DHQskin	65.0478	0	32.5239	8.37097	1.89519	4.41695	1.00103e-05	0.0217055	0	0	0	0	0	15.235	4.298	0	35.113	0
TRINITY_DN4129_c2_g2	DHQPTXskin	DHQskin	20.8785	0	10.4393	7.6505	1.73966	4.39771	1.094e-05	0.0226637	0	0	0	0	0	2.636	0.376	3.569	1.019	8.41
TRINITY_DN108232_c2_g1	DHQPTXskin	DHQskin	0	64.2188	32.1094	-8.4135	1.91347	-4.397	1.0976e-05	0.0226637	13.712	1.55	0	26.573	0.484	0	0	0	0	0
TRINITY_DN85320_c0_g1	DHQPTXskin	DHQskin	27.8269	0	13.9135	7.85754	1.78757	4.39566	1.10438e-05	0.0226637	0	0	0	0	0	0	4.481	3.569	3.933	9.325
TRINITY_DN524919_c0_g1	DHQPTXskin	DHQskin	0	21.582	10.791	-7.72231	1.7591	-4.38992	1.13395e-05	0.0228622	0	11.315	1.736	1.701	3.832	0	0	0	0	0
TRINITY_DN57215_c0_g1	DHQPTXskin	DHQskin	0	18.5069	9.25343	-7.60772	1.73848	-4.37609	1.20827e-05	0.023716	0	7.502	1.698	3.139	3.05	0	0	0	0	0
TRINITY_DN563999_c0_g1	DHQPTXskin	DHQskin	31.1576	0	15.5788	7.91147	1.80858	4.37442	1.21757e-05	0.023716	0	0	0	0	0	1.674	0	8.922	1.066	11.897
TRINITY_DN26769_c0_g1	DHQPTXskin	DHQskin	564.995	16.965	290.98	4.90002	1.12339	4.36181	1.28988e-05	0.0241812	4.513	2.936	2.394	0.625	1.883	0	98.32	112.618	170.844	75.276
TRINITY_DN374082_c0_g1	DHQPTXskin	DHQskin	0	15.835	7.91748	-7.49085	1.71839	-4.35923	1.30524e-05	0.0241812	0	3.999	4.587	2.54	2.3	0	0	0	0	0
TRINITY_DN356741_c0_g1	DHQPTXskin	DHQskin	20.732	0	10.366	7.65346	1.75665	4.35685	1.31946e-05	0.0241812	0	0	0	0	0	7.383	6.308	2.47	1.571	0
TRINITY_DN30128_c0_g1	DHQPTXskin	DHQskin	23.4764	0	11.7382	7.73571	1.77718	4.3528	1.34407e-05	0.0241812	0	0	0	0	0	4.533	1.937	12.163	1.439	0
TRINITY_DN395705_c11_g1	DHQPTXskin	DHQskin	31.0592	0	15.5296	7.88778	1.81275	4.35128	1.35348e-05	0.0241812	0	0	0	0	0	2.266	0	3.041	1.442	16.064
TRINITY_DN2696_c0_g2	DHQPTXskin	DHQskin	150.919	2.34208	76.6305	5.45148	1.25443	4.34579	1.38774e-05	0.0241812	0	0.658	0.86	0.243	0.251	1.302	0	30.693	18.694	62.545
TRINITY_DN48549_c1_g1	DHQPTXskin	DHQskin	0	17.4561	8.72805	-7.5445	1.73773	-4.34159	1.41454e-05	0.0241812	0	7.331	2.68	2.613	2.052	0	0	0	0	0
TRINITY_DN421040_c0_g5	DHQPTXskin	DHQskin	0	30.4591	15.2296	-7.82724	1.80407	-4.33865	1.43358e-05	0.0241812	15.74	1.014	0.666	0.713	1.47	0	0	0	0	0
TRINITY_DN381935_c0_g1	DHQPTXskin	DHQskin	0	50.0999	25.0499	-8.20305	1.89143	-4.33695	1.44475e-05	0.0241812	21.157	10.258	1.668	1.766	0	0	0	0	0	0
TRINITY_DN150729_c5_g1	DHQPTXskin	DHQskin	0	28.9259	14.4629	-7.78525	1.79555	-4.33587	1.45187e-05	0.0241812	14.498	1.815	1.176	0.633	0.663	0	0	0	0	0
TRINITY_DN21367_c0_g1	DHQPTXskin	DHQskin	0	14.6887	7.34435	-7.41816	1.71549	-4.32422	1.5307e-05	0.0250957	0	2.905	3.767	2.329	3.428	0	0	0	0	0
TRINITY_DN11553_c0_g1	DHQPTXskin	DHQskin	0.311548	37.3934	18.8525	-6.14232	1.42137	-4.3214	1.55045e-05	0.0250957	0	2.152	9.261	7.731	12.044	0.29	0	0	0	0
TRINITY_DN225596_c7_g1	DHQPTXskin	DHQskin	17.5433	0	8.77163	7.51313	1.73985	4.31826	1.57264e-05	0.0251013	0	0	0	0	0	5.078	4.298	3.433	2.166	0
TRINITY_DN331629_c0_g1	DHQPTXskin	DHQskin	0	38.3404	19.1702	-8.00301	1.85585	-4.31231	1.61561e-05	0.0253831	17.93	0	3.552	1.3	4.261	0	0	0	0	0
TRINITY_DN42509_c1_g2	DHQPTXskin	DHQskin	25.8234	0	12.9117	7.74742	1.79859	4.30751	1.65105e-05	0.0253831	0	0	0	0	0	0	2.798	7.23	2.237	7.462
TRINITY_DN34894_c0_g6	DHQPTXskin	DHQskin	28.4408	0	14.2204	7.79661	1.81272	4.30106	1.69983e-05	0.0253831	0	0	0	0	0	3.692	3.154	0	1.178	13.152
TRINITY_DN213315_c2_g1	DHQPTXskin	DHQskin	0.519659	197.994	99.257	-7.15944	1.66468	-4.30079	1.70191e-05	0.0253831	34.517	5.965	0	88.495	1.692	0	0	0	0.423	0
TRINITY_DN358964_c0_g1	DHQPTXskin	DHQskin	0	39.1253	19.5627	-8.01296	1.86419	-4.29837	1.72062e-05	0.0253831	16.656	0	8.013	0.719	3.013	0	0	0	0	0
TRINITY_DN75835_c2_g1	DHQPTXskin	DHQskin	0	23.5678	11.7839	-7.59626	1.76736	-4.29808	1.72282e-05	0.0253831	10.681	1.365	1.78	0.474	1.361	0	0	0	0	0
TRINITY_DN399_c6_g1	DHQPTXskin	DHQskin	0	148.461	74.2304	-8.70006	2.0278	-4.29039	1.7836e-05	0.025946	31.63	0	0	64.781	0.72	0	0	0	0	0
TRINITY_DN1063610_c0_g1	DHQPTXskin	DHQskin	0	18.803	9.40148	-7.54921	1.7676	-4.27087	1.94708e-05	0.0277113	0	8.036	5.252	1.876	0.989	0	0	0	0	0
TRINITY_DN64434_c0_g1	DHQPTXskin	DHQskin	0	39.5538	19.7769	-7.99319	1.87186	-4.27018	1.95318e-05	0.0277113	19.04	2.334	3.033	0	3.435	0	0	0	0	0
TRINITY_DN1075_c9_g2	DHQPTXskin	DHQskin	0	46.9946	23.4973	-8.09083	1.90285	-4.25195	2.11919e-05	0.0284161	22.618	7.084	0	1.476	0.762	0	0	0	0	0
TRINITY_DN49979_c1_g1	DHQPTXskin	DHQskin	0	33.7054	16.8527	-7.87361	1.85187	-4.25171	2.12146e-05	0.0284161	13.344	0	5.445	2.931	1.226	0	0	0	0	0
TRINITY_DN439596_c0_g1	DHQPTXskin	DHQskin	0	15.0623	7.53117	-7.39097	1.73842	-4.25154	2.12306e-05	0.0284161	0	1.887	2.438	2.333	6.016	0	0	0	0	0
TRINITY_DN66840_c2_g1	DHQPTXskin	DHQskin	0	16.9282	8.46408	-7.46008	1.75733	-4.24511	2.18482e-05	0.0284161	0	7.127	2.533	3.141	1.198	0	0	0	0	0
TRINITY_DN341453_c0_g2	DHQPTXskin	DHQskin	24.8423	0	12.4211	7.66906	1.80869	4.24011	2.23408e-05	0.0284161	0	0	0	0	0	0	4.427	3.538	1.671	9.244
TRINITY_DN169261_c0_g3	DHQPTXskin	DHQskin	0	40.2571	20.1285	-7.98338	1.88363	-4.23829	2.25229e-05	0.0284161	18.359	2.259	0	3.94	1.658	0	0	0	0	0
TRINITY_DN26603_c2_g1	DHQPTXskin	DHQskin	0	14.4814	7.24072	-7.35074	1.73449	-4.23797	2.25549e-05	0.0284161	0	4.623	4.094	1.384	2.44	0	0	0	0	0
TRINITY_DN33967_c1_g1	DHQPTXskin	DHQskin	0	16.6772	8.33858	-7.45093	1.75852	-4.23704	2.26489e-05	0.0284161	0	2.662	3.434	0.952	7.818	0	0	0	0	0
TRINITY_DN31863_c0_g1	DHQPTXskin	DHQskin	20.3751	0	10.1876	7.54395	1.78195	4.23353	2.30049e-05	0.0284161	0	0	0	0	0	2.706	4.633	0	3.742	4.809
TRINITY_DN47911_c13_g1	DHQPTXskin	DHQskin	0	44.444	22.222	-8.04095	1.89957	-4.23303	2.30562e-05	0.0284161	21.594	5.207	1.699	1.828	0	0	0	0	0	0
TRINITY_DN75819_c0_g2	DHQPTXskin	DHQskin	6.16126	106.827	56.4941	-3.8357	0.907438	-4.22696	2.36871e-05	0.0284161	32.124	12.359	15.211	10.062	8.418	2.794	0	1.428	1.009	0
TRINITY_DN513031_c4_g1	DHQPTXskin	DHQskin	12.3164	0	6.15819	7.15836	1.69369	4.22649	2.37365e-05	0.0284161	0	0	0	0	0	0.774	2.685	2.043	1.586	2.78
TRINITY_DN125567_c4_g1	DHQPTXskin	DHQskin	0	50.6633	25.3316	-8.13237	1.92495	-4.22471	2.39246e-05	0.0284161	9.352	1.505	0.569	21.509	0	0	0	0	0	0
TRINITY_DN80109_c5_g1	DHQPTXskin	DHQskin	0	145.293	72.6467	-8.6202	2.04059	-4.22436	2.39621e-05	0.0284161	12.548	1.68	0	81.753	0	0	0	0	0	0
TRINITY_DN422_c11_g2	DHQPTXskin	DHQskin	0	29.6897	14.8448	-7.7731	1.8409	-4.22244	2.4167e-05	0.0284161	9.647	0	6.466	0.862	4.933	0	0	0	0	0
TRINITY_DN2933_c1_g2	DHQPTXskin	DHQskin	17.3821	0	8.69107	7.4435	1.76329	4.22138	2.42814e-05	0.0284161	0	0	0	0	0	6.421	4.405	2.59	1.276	0
TRINITY_DN181842_c1_g1	DHQPTXskin	DHQskin	22.5483	0	11.2742	7.59181	1.79899	4.22003	2.44271e-05	0.0284161	0	0	0	0	0	2.613	0	3.538	1.671	9.244
TRINITY_DN370653_c0_g1	DHQPTXskin	DHQskin	0	15.4752	7.73762	-7.38455	1.75008	-4.21955	2.44794e-05	0.0284161	0	4.944	4.835	0.865	2.984	0	0	0	0	0
TRINITY_DN8908_c0_g1	DHQPTXskin	DHQskin	27.2427	0	13.6214	7.70926	1.83225	4.20753	2.58178e-05	0.0292068	0	0	0	0	0	0	5.734	0.395	7.939	7.055
TRINITY_DN335787_c1_g1	DHQPTXskin	DHQskin	0	14.8925	7.44624	-7.34923	1.74819	-4.20391	2.62343e-05	0.0292068	0	4.371	3.232	0.857	4.548	0	0	0	0	0
TRINITY_DN692604_c0_g1	DHQPTXskin	DHQskin	0	41.1772	20.5886	-7.96672	1.89654	-4.20065	2.6615e-05	0.0292068	19.957	0	6.338	0.85	0.894	0	0	0	0	0
TRINITY_DN90223_c1_g1	DHQPTXskin	DHQskin	21.5429	0	10.7715	7.57306	1.80297	4.20032	2.66534e-05	0.0292068	0	0	0	0	0	1.484	0	5.97	8.693	1.787
TRINITY_DN425754_c0_g1	DHQPTXskin	DHQskin	22.5784	0	11.2892	7.57858	1.80437	4.20012	2.66776e-05	0.0292068	0	0	0	0	0	2.519	4.27	0	1.609	8.916
TRINITY_DN188776_c1_g1	DHQPTXskin	DHQskin	0	16.8337	8.41686	-7.42611	1.7681	-4.20005	2.66854e-05	0.0292068	0	7.36	3.196	2.57	0.902	0	0	0	0	0
TRINITY_DN35902_c3_g1	DHQPTXskin	DHQskin	0	40.4718	20.2359	-7.95135	1.89636	-4.19295	2.75353e-05	0.0298526	19.04	4.667	1.517	2.44	0	0	0	0	0	0
TRINITY_DN88896_c6_g1	DHQPTXskin	DHQskin	23.3504	0	11.6752	7.58989	1.81308	4.18618	2.83684e-05	0.03025	0	0	0	0	0	0	4.104	3.245	1.536	8.519
TRINITY_DN376600_c0_g2	DHQPTXskin	DHQskin	0	40.8816	20.4408	-7.9522	1.89985	-4.18571	2.84282e-05	0.03025	19.208	7.059	0	1.345	0.866	0	0	0	0	0
TRINITY_DN20055_c1_g1	DHQPTXskin	DHQskin	0.668133	74.2695	37.4688	-5.78005	1.38244	-4.18106	2.90159e-05	0.0303332	26.399	7.146	19.961	0.865	0.781	0	0	0	0.549	0
TRINITY_DN641105_c0_g1	DHQPTXskin	DHQskin	0	12.8738	6.43689	-7.23621	1.73077	-4.18091	2.90343e-05	0.0303332	0	2.472	3.223	1.729	3.644	0	0	0	0	0
TRINITY_DN63196_c0_g1	DHQPTXskin	DHQskin	0	38.4463	19.2232	-7.90239	1.89246	-4.17573	2.9703e-05	0.0303471	18.537	4.552	1.629	0	1.459	0	0	0	0	0
TRINITY_DN411935_c0_g1	DHQPTXskin	DHQskin	21.4511	0	10.7256	7.53177	1.80376	4.1756	2.97208e-05	0.0303471	0	0	0	0	0	0	3.523	2.777	3.084	7.353
TRINITY_DN27610_c0_g2	DHQPTXskin	DHQskin	0	14.098	7.04902	-7.29108	1.7465	-4.17468	2.98399e-05	0.0303471	0	3.319	2.15	4.044	1.813	0	0	0	0	0
TRINITY_DN14102_c2_g1	DHQPTXskin	DHQskin	0	13.5431	6.77157	-7.12761	1.71013	-4.16788	3.07447e-05	0.0305856	4.27	1.666	2.543	0.471	2.009	0	0	0	0	0
TRINITY_DN85433_c2_g1	DHQPTXskin	DHQskin	20.8069	0	10.4034	7.50236	1.8005	4.16682	3.08878e-05	0.0305856	0	0	0	0	0	2.618	0	3.425	1.521	8.398
TRINITY_DN303183_c0_g3	DHQPTXskin	DHQskin	0	15.0233	7.51165	-7.33034	1.76025	-4.16437	3.12213e-05	0.0305856	0	2.434	6.338	0.85	3.578	0	0	0	0	0
TRINITY_DN145102_c0_g1	DHQPTXskin	DHQskin	25.1349	0	12.5675	7.62082	1.83024	4.16383	3.12956e-05	0.0305856	0	0	0	0	0	0	4.061	6.433	0.508	8.45
TRINITY_DN6585_c3_g1	DHQPTXskin	DHQskin	0	14.2964	7.14819	-7.29655	1.7527	-4.16303	3.14051e-05	0.0305856	0	1.777	5.755	1.241	3.719	0	0	0	0	0
TRINITY_DN181746_c1_g4	DHQPTXskin	DHQskin	0	13.331	6.66548	-7.24331	1.74181	-4.15849	3.20357e-05	0.0308161	0	2.415	3.144	3.372	1.774	0	0	0	0	0
TRINITY_DN240488_c2_g1	DHQPTXskin	DHQskin	0	13.0279	6.51394	-7.22708	1.73907	-4.15571	3.24276e-05	0.0308161	0	1.986	4.042	2.573	2.175	0	0	0	0	0
TRINITY_DN88987_c0_g1	DHQPTXskin	DHQskin	0	36.1424	18.0712	-7.85253	1.88964	-4.15558	3.24462e-05	0.0308161	15.318	7.656	2.472	0	0.696	0	0	0	0	0
TRINITY_DN101908_c0_g1	DHQPTXskin	DHQskin	14.3806	0	7.19032	7.2697	1.75114	4.15141	3.30429e-05	0.0311077	0	0	0	0	0	2.1	3.586	2.823	3.485	0
TRINITY_DN10116_c0_g1	DHQPTXskin	DHQskin	5.23481	43.1563	24.1955	-2.77324	0.668302	-4.14968	3.32946e-05	0.0311077	9.857	5.878	4.349	5.633	6.72	0.932	0.893	1.893	0.893	0
TRINITY_DN9283_c8_g1	DHQPTXskin	DHQskin	0	12.5995	6.29973	-7.19709	1.73618	-4.14536	3.39279e-05	0.0312192	0	2.254	3.697	2.364	2.132	0	0	0	0	0
TRINITY_DN142497_c0_g2	DHQPTXskin	DHQskin	0	13.0623	6.53116	-7.07004	1.70561	-4.14516	3.39572e-05	0.0312192	4.245	2.208	1.083	1.564	0.999	0	0	0	0	0
TRINITY_DN29729_c2_g3	DHQPTXskin	DHQskin	0	41.8601	20.93	-7.92463	1.91326	-4.14194	3.44374e-05	0.0314094	22.005	2.654	1.732	0	0.981	0	0	0	0	0
TRINITY_DN182875_c0_g1	DHQPTXskin	DHQskin	14.0436	0	7.02179	7.24418	1.75041	4.13855	3.49506e-05	0.0316265	0	0	0	0	0	2.947	2.529	3.903	2.496	0
TRINITY_DN113394_c1_g1	DHQPTXskin	DHQskin	21.6946	0	10.8473	7.50462	1.81437	4.13621	3.53088e-05	0.031701	0	0	0	0	0	2.588	0	3.504	0.965	9.163
TRINITY_DN21456_c1_g2	DHQPTXskin	DHQskin	20.2203	0	10.1102	7.45759	1.80502	4.13158	3.60281e-05	0.031757	0	0	0	0	0	2.338	0	3.156	1.497	8.321
TRINITY_DN1378368_c0_g1	DHQPTXskin	DHQskin	0.556778	182.14	91.3485	-6.96035	1.68509	-4.13054	3.61917e-05	0.031757	34.352	0	1.897	81.437	1.156	0	0	0	0.467	0
TRINITY_DN174317_c3_g1	DHQPTXskin	DHQskin	0	16.1041	8.05205	-7.1954	1.74202	-4.13048	3.62002e-05	0.031757	5.727	1.488	2.441	0.526	0.807	0	0	0	0	0
TRINITY_DN388541_c0_g2	DHQPTXskin	DHQskin	0	38.8754	19.4377	-7.87128	1.90718	-4.12719	3.67227e-05	0.031817	18.063	4.449	1.439	1.548	0	0	0	0	0	0
TRINITY_DN115028_c1_g2	DHQPTXskin	DHQskin	16.9912	0	8.49558	7.36532	1.78486	4.12656	3.68223e-05	0.031817	0	0	0	0	0	7.703	3.29	2.582	0.821	0
TRINITY_DN133329_c0_g1	DHQPTXskin	DHQskin	0	12.3863	6.19317	-7.17202	1.73905	-4.12412	3.72163e-05	0.0319174	0	2.174	3.944	2.031	2.27	0	0	0	0	0
TRINITY_DN293435_c0_g1	DHQPTXskin	DHQskin	22.4814	0	11.2407	7.51761	1.82497	4.1193	3.80029e-05	0.0323506	0	0	0	0	0	2.356	0	6.045	0.503	8.386
TRINITY_DN92574_c10_g1	DHQPTXskin	DHQskin	0	17.2205	8.61024	-7.38576	1.79611	-4.11208	3.92115e-05	0.0329246	0	2.325	10.205	0.686	2.157	0	0	0	0	0
TRINITY_DN62259_c0_g1	DHQPTXskin	DHQskin	21.7994	0	10.8997	7.49249	1.82237	4.11139	3.93287e-05	0.0329246	0	0	0	0	0	4.677	0	3.157	0.499	8.324
TRINITY_DN244631_c0_g2	DHQPTXskin	DHQskin	23.781	0	11.8905	7.54268	1.83512	4.11017	3.95367e-05	0.0329246	0	0	0	0	0	0	4.557	3.65	0.572	9.523
TRINITY_DN549980_c0_g1	DHQPTXskin	DHQskin	0	20.5315	10.2657	-7.35975	1.79425	-4.10185	4.09863e-05	0.0334257	10.041	1.287	1.679	0.448	0.467	0	0	0	0	0
TRINITY_DN33132_c0_g1	DHQPTXskin	DHQskin	0	37.8637	18.9318	-7.833	1.90965	-4.10179	4.09963e-05	0.0334257	19.04	2.334	1.517	2.44	0	0	0	0	0	0
TRINITY_DN103187_c3_g2	DHQPTXskin	DHQskin	0	33.7423	16.8712	-7.75587	1.89124	-4.10095	4.11459e-05	0.0334257	15.835	3.511	0	1.322	1.775	0	0	0	0	0
TRINITY_DN398703_c5_g1	DHQPTXskin	DHQskin	0	17.1273	8.56363	-7.36857	1.7978	-4.09865	4.15566e-05	0.0334257	0	8.526	4.618	0.905	0.955	0	0	0	0	0
TRINITY_DN30152_c2_g1	DHQPTXskin	DHQskin	0	35.5108	17.7554	-7.78405	1.89964	-4.09765	4.17357e-05	0.0334257	19.208	0	1.783	1.678	1.056	0	0.002	0	0	0
TRINITY_DN311522_c5_g1	DHQPTXskin	DHQskin	22.4723	0	11.2362	7.5045	1.83178	4.09684	4.18836e-05	0.0334257	0	0	0	0	0	7.488	3.2	0	0.399	6.669
TRINITY_DN637567_c0_g2	DHQPTXskin	DHQskin	0	19.2717	9.63586	-7.33435	1.79297	-4.09061	4.30231e-05	0.033635	7.411	4.791	0.63	0.382	0.585	0	0	0	0	0
TRINITY_DN571245_c3_g1	DHQPTXskin	DHQskin	18.5338	0	9.2669	7.37259	1.80264	4.08989	4.31572e-05	0.033635	0	0	0	0	0	3.792	0	2.543	1.271	6.759
TRINITY_DN7147_c2_g1	DHQPTXskin	DHQskin	20.9318	0	10.4659	7.45312	1.8225	4.0895	4.32306e-05	0.033635	0	0	0	0	0	5.951	0	2.663	0.531	7.067
TRINITY_DN295686_c3_g1	DHQPTXskin	DHQskin	0	35.4212	17.7106	-7.79143	1.90544	-4.08904	4.33165e-05	0.033635	14.181	8.642	0.776	1.851	0	0	0	0	0	0
TRINITY_DN349342_c0_g1	DHQPTXskin	DHQskin	0	35.7168	17.8584	-7.77887	1.90671	-4.07974	4.50856e-05	0.0341731	17.712	2.191	2.833	1.52	0	0	0	0	0	0
TRINITY_DN124110_c1_g1	DHQPTXskin	DHQskin	19.1866	0	9.59328	7.39143	1.81194	4.07929	4.51741e-05	0.0341731	0	0	0	0	0	4.95	2.832	0	1.051	5.871
TRINITY_DN159211_c4_g1	DHQPTXskin	DHQskin	0	17.5505	8.77523	-7.37009	1.80736	-4.07781	4.54625e-05	0.0341731	0	9.245	4.505	0.808	0.852	0	0	0	0	0
TRINITY_DN324501_c0_g2	DHQPTXskin	DHQskin	13.6304	0	6.8152	7.12971	1.74869	4.07718	4.55854e-05	0.0341731	0	0	0	0	0	1.957	1.88	1.439	0.231	4.944
TRINITY_DN1114111_c0_g1	DHQPTXskin	DHQskin	21.4625	0	10.7313	7.46107	1.83017	4.0767	4.56785e-05	0.0341731	0	0	0	0	0	7.439	0	2.489	0.396	6.622
TRINITY_DN1097568_c0_g1	DHQPTXskin	DHQskin	12.732	0	6.36601	7.0735	1.73535	4.07612	4.57937e-05	0.0341731	0	0	0	0	0	2.017	1.171	0.889	0.857	4.821
TRINITY_DN55080_c3_g1	DHQPTXskin	DHQskin	14.0242	0	7.01211	7.18656	1.77002	4.06016	4.90397e-05	0.035997	0	0	0	0	0	2.636	4.481	3.569	1.124	0
TRINITY_DN191266_c1_g1	DHQPTXskin	DHQskin	22.6634	0	11.3317	7.48012	1.84258	4.05959	4.91592e-05	0.035997	0	0	0	0	0	5.579	3.175	2.489	0	6.622
TRINITY_DN38827_c2_g2	DHQPTXskin	DHQskin	0	11.7914	5.89568	-7.09774	1.74843	-4.0595	4.91775e-05	0.035997	0	1.544	3.274	1.951	3.276	0	0	0	0	0
TRINITY_DN722_c10_g3	DHQPTXskin	DHQskin	0	22.0489	11.0244	-7.43738	1.83507	-4.05292	5.0583e-05	0.0367915	7.708	0	3.599	1.397	3.659	0	0	0	0	0
TRINITY_DN1914_c0_g3	DHQPTXskin	DHQskin	0	13.4752	6.73761	-7.18048	1.77255	-4.05092	5.10163e-05	0.0368324	0	3.554	1.151	1.241	5.729	0	0	0	0	0
TRINITY_DN13779_c1_g1	DHQPTXskin	DHQskin	0	14.0453	7.02265	-7.20455	1.77978	-4.04799	5.16588e-05	0.0368324	0	2.565	6.673	1.791	0.945	0	0	0	0	0
TRINITY_DN213249_c7_g1	DHQPTXskin	DHQskin	0	38.9881	19.4941	-7.80143	1.92771	-4.04699	5.188e-05	0.0368324	20.582	2.494	0	0.872	0.919	0	0	0	0	0
TRINITY_DN752762_c0_g1	DHQPTXskin	DHQskin	0	13.1802	6.59011	-7.15818	1.769	-4.04646	5.19973e-05	0.0368324	0	4.667	3.033	2.44	0.859	0	0	0	0	0
TRINITY_DN59167_c1_g4	DHQPTXskin	DHQskin	21.2793	0	10.6396	7.42387	1.83516	4.04536	5.22419e-05	0.0368324	0	0	0	0	0	2.492	4.229	0	0.531	8.832
TRINITY_DN230090_c0_g1	DHQPTXskin	DHQskin	0	24.6597	12.3299	-7.50457	1.85966	-4.03546	5.44965e-05	0.0381815	9.067	0	0.762	4.069	3.379	0	0	0	0	0
TRINITY_DN54962_c1_g1	DHQPTXskin	DHQskin	21.0048	0	10.5024	7.40695	1.83654	4.03311	5.50444e-05	0.0381815	0	0	0	0	0	0	3.951	3.13	0.705	8.243
TRINITY_DN429151_c2_g1	DHQPTXskin	DHQskin	11.6732	0	5.83661	6.98919	1.7341	4.03044	5.56715e-05	0.0381815	0	0	0	0	0	0.885	3.057	1.165	0.562	3.168
TRINITY_DN709509_c0_g1	DHQPTXskin	DHQskin	0	22.0185	11.0093	-7.42064	1.84122	-4.03029	5.57076e-05	0.0381815	7.229	0	4.925	1.571	2.032	0	0	0	0	0
TRINITY_DN44247_c1_g2	DHQPTXskin	DHQskin	0	31.4842	15.7421	-7.66555	1.9022	-4.02983	5.58165e-05	0.0381815	12.68	7.059	0.31	0	2.921	0	0	0	0	0
TRINITY_DN7831_c1_g1	DHQPTXskin	DHQskin	12.5576	0	6.2788	7.09146	1.76151	4.02578	5.67859e-05	0.038542	0	0	0	0	0	2.049	3.495	3.041	2.185	0
TRINITY_DN156989_c3_g1	DHQPTXskin	DHQskin	22.5614	0	11.2807	7.44532	1.85008	4.02433	5.71386e-05	0.038542	0	0	0	0	0	2.321	3.951	2.919	0	8.243
TRINITY_DN286264_c0_g1	DHQPTXskin	DHQskin	0	11.1655	5.58276	-7.0344	1.74858	-4.02291	5.74835e-05	0.038542	0	1.9	2.456	2.638	2.073	0	0	0	0	0
TRINITY_DN133615_c9_g1	DHQPTXskin	DHQskin	18.3047	0	9.15233	7.30995	1.81922	4.01818	5.86505e-05	0.038542	0	0	0	0	0	2.068	3.523	0	1.322	7.353
TRINITY_DN141600_c2_g1	DHQPTXskin	DHQskin	19.9212	0	9.96062	7.36287	1.83251	4.01792	5.87149e-05	0.038542	0	0	0	0	0	0	3.643	2.868	0.908	7.575
TRINITY_DN363491_c0_g1	DHQPTXskin	DHQskin	19.9212	0	9.96062	7.36287	1.83251	4.01792	5.87149e-05	0.038542	0	0	0	0	0	0	3.672	2.892	0.916	7.634
TRINITY_DN696091_c0_g1	DHQPTXskin	DHQskin	19.8841	0	9.94206	7.35815	1.83343	4.01332	5.98712e-05	0.038542	0	0	0	0	0	0	3.613	2.844	0.902	7.523
TRINITY_DN1011221_c0_g1	DHQPTXskin	DHQskin	10.4644	0	5.23219	6.89868	1.72005	4.01074	6.0528e-05	0.038542	0	0	0	0	0	0.831	1.439	2.19	0.878	2.977
TRINITY_DN581159_c0_g1	DHQPTXskin	DHQskin	17.7841	0	8.89203	7.28694	1.81839	4.00736	6.14006e-05	0.038542	0	0	0	0	0	0	2.871	2.23	2.486	5.949
TRINITY_DN100489_c0_g2	DHQPTXskin	DHQskin	0	11.803	5.90152	-7.06188	1.76235	-4.00708	6.14748e-05	0.038542	0	2.292	4.471	0.917	2.597	0	0	0	0	0
TRINITY_DN10114_c1_g1	DHQPTXskin	DHQskin	36.6278	6.42519	21.5265	2.57641	0.64307	4.00643	6.1644e-05	0.038542	1.468	0.957	1.422	0.36	1.088	5.902	3.176	6.995	4.327	8.934
TRINITY_DN65376_c0_g3	DHQPTXskin	DHQskin	0	15.6175	7.80877	-7.24032	1.80802	-4.00456	6.21332e-05	0.038542	0	8.898	1.439	2.083	0.831	0	0	0	0	0
TRINITY_DN5002_c1_g3	DHQPTXskin	DHQskin	39.4426	0	19.7213	7.74062	1.93316	4.00414	6.22438e-05	0.038542	0	0	0	0	0	0	0	12.67	17.103	2.53
TRINITY_DN97740_c1_g1	DHQPTXskin	DHQskin	0	15.5775	7.78874	-7.2438	1.80929	-4.00367	6.23671e-05	0.038542	0	3.24	5.762	0.202	4.774	0	0	0	0	0
TRINITY_DN26584_c1_g2	DHQPTXskin	DHQskin	17.5727	0	8.78635	7.29178	1.82192	4.00226	6.27403e-05	0.038542	0	0	0	0	0	0	1.473	2.778	6.277	3.053
TRINITY_DN599386_c0_g1	DHQPTXskin	DHQskin	0	13.5027	6.75134	-7.14177	1.78544	-4.00001	6.33394e-05	0.038542	0	6.509	2.81	0.754	1.587	0	0	0	0	0
TRINITY_DN9251_c5_g1	DHQPTXskin	DHQskin	17.0089	1.99312	9.50103	5.64331	1.4113	3.99866	6.37012e-05	0.038542	0.636	0	0	0	0	0.192	3.817	3.529	2.146	4.043
TRINITY_DN509532_c0_g2	DHQPTXskin	DHQskin	18.3093	0	9.15465	7.29782	1.82576	3.99714	6.41111e-05	0.038542	0	0	0	0	0	0	3.109	1.353	2.791	6.478
TRINITY_DN2549_c11_g1	DHQPTXskin	DHQskin	0	34.6699	17.335	-7.6861	1.92381	-3.99524	6.46288e-05	0.038542	18.854	0	0.493	0.81	2.772	0	0	0	0	0
TRINITY_DN25239_c0_g4	DHQPTXskin	DHQskin	0	13.1848	6.59238	-7.12349	1.78318	-3.99482	6.47437e-05	0.038542	0	5.009	4.331	0.86	1.218	0	0	0	0	0
TRINITY_DN1243_c2_g1	DHQPTXskin	DHQskin	22.3647	0	11.1824	7.41382	1.85741	3.99149	6.56607e-05	0.038542	0	0	0	0	0	1.493	3.112	4.248	0	8.094
TRINITY_DN58547_c1_g1	DHQPTXskin	DHQskin	25.1837	0.57781	12.8808	4.64515	1.16411	3.9903	6.59895e-05	0.038542	0	0	0	0	0.55	2.788	4.777	3.694	4.032	4.944
TRINITY_DN814787_c0_g1	DHQPTXskin	DHQskin	0	27.717	13.8585	-7.52986	1.88814	-3.98798	6.66375e-05	0.038542	13.455	0	1.097	1.772	1.853	0	0	0	0	0
TRINITY_DN489725_c0_g1	DHQPTXskin	DHQskin	19.4091	0	9.70453	7.32584	1.83704	3.98785	6.6675e-05	0.038542	0	0	0	0.02	0	3.939	3.361	0	0.42	7.011
TRINITY_DN46937_c2_g1	DHQPTXskin	DHQskin	22.5295	0	11.2648	7.41056	1.85955	3.98514	6.74413e-05	0.038542	0	0	0	0	0	0	4.587	2.611	0.286	9.45
TRINITY_DN70293_c0_g1	DHQPTXskin	DHQskin	15.913	0	7.9565	7.19729	1.80632	3.9845	6.76215e-05	0.038542	0	0	0	0	0	2.895	2.483	0	1.84	5.131
TRINITY_DN176965_c0_g1	DHQPTXskin	DHQskin	11.8656	0	5.93281	7.02768	1.76463	3.98252	6.81894e-05	0.038542	0	0	0	0	0	2.908	2.497	1.928	2.467	0
TRINITY_DN991_c27_g1	DHQPTXskin	DHQskin	0	13.5772	6.78862	-7.13301	1.79121	-3.98224	6.82691e-05	0.038542	0	6.336	3.398	0.999	0.965	0	0	0	0	0
TRINITY_DN17403_c6_g1	DHQPTXskin	DHQskin	0	11.3338	5.66691	-6.90513	1.73444	-3.98117	6.85756e-05	0.038542	1.871	3.443	0.701	1.028	1.045	0	0	0	0	0
TRINITY_DN35144_c0_g1	DHQPTXskin	DHQskin	0	10.5475	5.27376	-6.96558	1.75066	-3.97884	6.92524e-05	0.038542	0	2.795	2.734	1.457	2.029	0	0	0	0	0
TRINITY_DN25724_c0_g1	DHQPTXskin	DHQskin	17.7057	0	8.85286	7.26157	1.82517	3.97856	6.93335e-05	0.038542	0	0	0	0	0	0	2.187	2.47	2.324	6.576
TRINITY_DN60317_c0_g1	DHQPTXskin	DHQskin	15.0138	0	7.50689	7.17524	1.80413	3.97713	6.97529e-05	0.038542	0	0	0	0	0	2.287	3.88	6.143	0.485	0
TRINITY_DN163144_c0_g2	DHQPTXskin	DHQskin	0	15.0117	7.50584	-7.19562	1.81061	-3.97414	7.06326e-05	0.038542	0	5.083	6.62	0.741	0.779	0	0	0	0	0
TRINITY_DN223199_c2_g1	DHQPTXskin	DHQskin	0	33.6952	16.8476	-7.64867	1.92472	-3.97391	7.07023e-05	0.038542	19.04	0	1.517	0.813	0.859	0	0	0	0	0
TRINITY_DN72953_c0_g1	DHQPTXskin	DHQskin	1.83279	110.002	55.9175	-5.29705	1.33319	-3.97321	7.09091e-05	0.038542	13.8	5.097	0.879	52.983	1.164	0.92	0	0	0.622	0
TRINITY_DN404375_c1_g1	DHQPTXskin	DHQskin	18.9954	0	9.49771	7.29725	1.83704	3.97228	7.11881e-05	0.038542	0	0	0	0	0	2.338	0	3.156	0.499	8.321
TRINITY_DN22188_c12_g1	DHQPTXskin	DHQskin	15.6286	0	7.81431	7.17626	1.80672	3.97197	7.128e-05	0.038542	0	0	0	0	0	1.447	0	3.833	1.84	5.131
TRINITY_DN80701_c0_g2	DHQPTXskin	DHQskin	0	29.428	14.714	-7.56535	1.90481	-3.9717	7.13619e-05	0.038542	13.455	1.692	2.285	2.016	0	0	0	0	0	0
TRINITY_DN141241_c0_g1	DHQPTXskin	DHQskin	12.4987	0	6.24937	7.05117	1.77551	3.97134	7.14691e-05	0.038542	0	0	0	0	0	3.792	3.243	2.543	1.101	0
TRINITY_DN63857_c1_g1	DHQPTXskin	DHQskin	0	14.4383	7.21916	-7.16835	1.80502	-3.97133	7.14715e-05	0.038542	0	4.418	6.646	0.767	0.808	0	0	0	0	0
TRINITY_DN383468_c0_g1	DHQPTXskin	DHQskin	0	65.4665	32.7332	-8.01866	2.01977	-3.97008	7.18485e-05	0.038542	15.193	0	0	26.491	1.466	0	0	0	0	0
TRINITY_DN119237_c2_g3	DHQPTXskin	DHQskin	0	11.4355	5.71774	-7.01526	1.76808	-3.96772	7.25635e-05	0.038542	0	2.224	2.877	0.774	4.076	0	0	0	0	0
TRINITY_DN296542_c2_g3	DHQPTXskin	DHQskin	0	70.4101	35.205	-8.04844	2.02889	-3.96692	7.28074e-05	0.038542	8.589	4.421	0	34.045	0	0	0	0	0	0
TRINITY_DN22384_c0_g1	DHQPTXskin	DHQskin	41.8104	0	20.9052	7.72709	1.94798	3.96671	7.2872e-05	0.038542	0	0	0	0	0	0	0	16.652	1.318	13.967
TRINITY_DN166942_c5_g1	DHQPTXskin	DHQskin	18.6614	0	9.33071	7.28956	1.83814	3.96573	7.31722e-05	0.038542	0	0	0	0	0	2.983	0	5.919	0.316	5.291
TRINITY_DN91996_c0_g5	DHQPTXskin	DHQskin	14.6388	0	7.31939	7.14809	1.80267	3.96527	7.33136e-05	0.038542	0	0	0	0	0	1.298	6.685	3.433	0.826	0
TRINITY_DN531932_c0_g2	DHQPTXskin	DHQskin	0.631015	48.2768	24.4539	-5.23547	1.32067	-3.96426	7.36251e-05	0.038542	19.736	4.838	1.574	4.987	1.413	0	0	0	0.518	0
TRINITY_DN15162_c2_g3	DHQPTXskin	DHQskin	0	35.3493	17.6747	-7.71777	1.94692	-3.96408	7.36788e-05	0.038542	0	13.423	0	9.639	5.127	0	0	0	0	0
TRINITY_DN1369732_c0_g1	DHQPTXskin	DHQskin	47.5796	0	23.7898	7.78314	1.96359	3.96372	7.37907e-05	0.038542	0	0	0	0	0	11.023	0	0	0.469	23.48
TRINITY_DN28766_c3_g1	DHQPTXskin	DHQskin	23.8565	0.262641	12.0596	5.37655	1.35691	3.96234	7.42177e-05	0.038542	0	0	0	0	0.235	1.337	4.688	0.883	1.195	9.722
TRINITY_DN20895_c0_g1	DHQPTXskin	DHQskin	27.0126	0	13.5063	7.50875	1.89652	3.95922	7.51941e-05	0.038542	0	0	0	0	0	12.628	0	6.016	4.325	0
TRINITY_DN2127_c0_g2	DHQPTXskin	DHQskin	0	11.6875	5.84377	-7.01856	1.77281	-3.95899	7.52671e-05	0.038542	0	3.815	1.358	2.918	1.393	0	0	0	0	0
TRINITY_DN7134_c0_g3	DHQPTXskin	DHQskin	0	13.2247	6.61233	-6.93175	1.75096	-3.95883	7.53193e-05	0.038542	5.23	0.68	1.785	0.481	1.721	0	0	0	0	0
TRINITY_DN904112_c0_g1	DHQPTXskin	DHQskin	12.8224	0	6.41119	7.05889	1.78339	3.95812	7.55405e-05	0.038542	0	0	0	0	0	4.028	3.439	2.709	0.859	0
TRINITY_DN217670_c5_g1	DHQPTXskin	DHQskin	0	32.4299	16.2149	-7.61693	1.92463	-3.9576	7.57062e-05	0.038542	16.227	4.035	0	0.703	0.736	0	0	0	0	0
TRINITY_DN497404_c5_g1	DHQPTXskin	DHQskin	0	10.9675	5.48377	-6.97592	1.7634	-3.95594	7.62344e-05	0.038542	0	3.661	1.348	1.45	3.039	0	0	0	0	0
TRINITY_DN480501_c1_g1	DHQPTXskin	DHQskin	0	27.78	13.89	-7.50672	1.89853	-3.95396	7.6868e-05	0.038542	13.758	1.725	2.24	0	1.262	0	0	0	0	0
TRINITY_DN350_c0_g1	DHQPTXskin	DHQskin	12.2401	257.868	135.054	-4.16273	1.05296	-3.95337	7.70594e-05	0.038542	38.128	13.704	4.279	112.493	5.389	1.018	1.968	4.178	2.907	0
TRINITY_DN82029_c0_g3	DHQPTXskin	DHQskin	16.6539	0	8.32695	7.20477	1.82274	3.95272	7.72675e-05	0.038542	0	0	0	0	0	2.947	0	3.903	0.624	5.223
TRINITY_DN267115_c9_g1	DHQPTXskin	DHQskin	0	10.462	5.23098	-6.94293	1.75701	-3.95157	7.76408e-05	0.038542	0	1.845	2.18	2.563	2.014	0	0	0	0	0
TRINITY_DN619889_c1_g1	DHQPTXskin	DHQskin	0	30.0871	15.0435	-7.55875	1.9144	-3.94837	7.86856e-05	0.038542	15.228	2.724	0	1.522	0.696	0	0	0	0	0
TRINITY_DN483408_c0_g1	DHQPTXskin	DHQskin	12.2252	0	6.1126	7.01754	1.77778	3.94737	7.90151e-05	0.038542	0	0	0	0	0	2.287	3.88	3.071	1.147	0
TRINITY_DN4298_c6_g1	DHQPTXskin	DHQskin	10.5168	0	5.25842	6.87802	1.74247	3.94727	7.9047e-05	0.038542	0	0	0	0	0	2.69	2.342	0.889	0.393	2.411
TRINITY_DN152511_c1_g1	DHQPTXskin	DHQskin	0	32.1807	16.0903	-7.59874	1.9252	-3.947	7.91381e-05	0.038542	17.622	1.133	1.486	0	1.234	0	0	0	0	0
TRINITY_DN192863_c0_g2	DHQPTXskin	DHQskin	0	30.6036	15.3018	-7.56539	1.91688	-3.94672	7.9228e-05	0.038542	15.68	0	2.527	0.68	0.713	0	0	0	0	0
TRINITY_DN53385_c0_g3	DHQPTXskin	DHQskin	17.7494	0	8.87468	7.24061	1.83463	3.94663	7.92577e-05	0.038542	0	0	0	0	0	0	5.174	2.001	0.998	5.358
TRINITY_DN31894_c5_g1	DHQPTXskin	DHQskin	0	15.0636	7.5318	-7.17522	1.81826	-3.9462	7.94023e-05	0.038542	0	8.241	1.208	2.486	0.623	0	0	0	0	0
TRINITY_DN195031_c2_g1	DHQPTXskin	DHQskin	0	70.0652	35.0326	-8.02022	2.03259	-3.9458	7.9533e-05	0.038542	18.064	0	1.17	25.745	0	0	0	0	0	0
TRINITY_DN1370374_c0_g1	DHQPTXskin	DHQskin	17.5685	0	8.78424	7.22875	1.83297	3.94374	8.02222e-05	0.038542	0	0	0	0	0	0	3.175	2.489	1.188	6.622
TRINITY_DN20817_c2_g1	DHQPTXskin	DHQskin	0	11.4676	5.73378	-6.99465	1.77413	-3.94257	8.06136e-05	0.038542	0	4.518	1.042	1.655	2.369	0	0	0	0	0
TRINITY_DN414573_c0_g2	DHQPTXskin	DHQskin	0	30.0581	15.029	-7.56512	1.91903	-3.94216	8.07516e-05	0.038542	11.936	1.515	6.899	0.527	0	0	0	0	0	0
TRINITY_DN99189_c1_g1	DHQPTXskin	DHQskin	0	46.5183	23.2591	-7.84237	1.98976	-3.94136	8.10197e-05	0.038542	0	5.708	0	25.467	1.447	0	0	0	0	0
TRINITY_DN61357_c0_g1	DHQPTXskin	DHQskin	19.6424	0	9.82122	7.29971	1.8526	3.94025	8.13964e-05	0.038542	0	0	0	0	0	2.947	5.058	1.952	0	5.223
TRINITY_DN80496_c1_g1	DHQPTXskin	DHQskin	6.74324	438.427	222.585	-5.49681	1.3956	-3.93867	8.19352e-05	0.038542	30.486	7.648	1.337	249.97	0.759	2.069	0	2.782	0.889	0
TRINITY_DN549272_c0_g1	DHQPTXskin	DHQskin	23.0613	0	11.5307	7.38844	1.87631	3.93776	8.22453e-05	0.038542	0	0	0	0	0	3.156	0	5.621	0.075	9.007
TRINITY_DN235539_c0_g1	DHQPTXskin	DHQskin	0	15.6647	7.83234	-7.19387	1.82729	-3.9369	8.25397e-05	0.038542	0	10.088	1.304	0.703	1.472	0	0	0	0	0
TRINITY_DN951988_c0_g1	DHQPTXskin	DHQskin	0	26.8818	13.4409	-7.46721	1.89711	-3.93611	8.28139e-05	0.038542	13.247	0	1.083	1.163	1.827	0	0	0	0	0
TRINITY_DN56355_c1_g1	DHQPTXskin	DHQskin	0	11.5674	5.7837	-6.99501	1.77779	-3.93466	8.33142e-05	0.038542	0	4.667	3.033	0.813	1.718	0	0	0	0	0
TRINITY_DN309928_c4_g1	DHQPTXskin	DHQskin	17.3191	0	8.65954	7.21773	1.83458	3.93427	8.34495e-05	0.038542	0	0	0	0	0	1.483	0	5.887	0.628	5.255
TRINITY_DN83087_c0_g2	DHQPTXskin	DHQskin	34.5494	0	17.2747	7.60222	1.93355	3.93174	8.43343e-05	0.038542	0	0	0	0	0	0	0	14.437	3.404	9.422
TRINITY_DN504762_c0_g1	DHQPTXskin	DHQskin	36.7108	0	18.3554	7.63467	1.94206	3.93122	8.45161e-05	0.038542	0	0	0	0	0	3.457	26.476	0	1.191	0
TRINITY_DN131296_c0_g1	DHQPTXskin	DHQskin	0	28.4301	14.215	-7.5008	1.90852	-3.93016	8.48877e-05	0.038542	15.437	0	1.246	1.395	0.904	0	0	0	0	0
TRINITY_DN42438_c1_g1	DHQPTXskin	DHQskin	18.5126	0	9.2563	7.246	1.84411	3.92926	8.52083e-05	0.038542	0	0	0	0	0	2.588	0	1.727	0.552	8.832
TRINITY_DN21700_c5_g1	DHQPTXskin	DHQskin	47.218	0	23.609	7.74322	1.97109	3.92839	8.55149e-05	0.038542	0	0	0	0	0	6.557	0	0	0.465	26.595
TRINITY_DN151713_c0_g1	DHQPTXskin	DHQskin	0	12.331	6.16551	-7.03537	1.79102	-3.92814	8.56071e-05	0.038542	0	2.24	5.812	1.564	0.822	0	0	0	0	0
TRINITY_DN176762_c0_g1	DHQPTXskin	DHQskin	11.8604	0	5.93019	6.98535	1.77884	3.92691	8.60436e-05	0.038542	0	0	0	0	0	2.966	2.544	3.398	1.073	0
TRINITY_DN131070_c2_g1	DHQPTXskin	DHQskin	0.964463	171.114	86.0394	-6.43067	1.63822	-3.92539	8.65906e-05	0.038542	17.999	2.981	0.436	92.296	0	0.668	0	0	0.142	0
TRINITY_DN974007_c0_g1	DHQPTXskin	DHQskin	0	27.5207	13.7604	-7.47787	1.90519	-3.925	8.6729e-05	0.038542	13.151	1.659	0	1.155	1.813	0	0	0	0	0
TRINITY_DN91875_c2_g4	DHQPTXskin	DHQskin	14.2907	0	7.14533	7.10853	1.81121	3.92474	8.68217e-05	0.038542	0	0	0	0	0	5.738	3.267	2.564	0.408	0
TRINITY_DN148040_c0_g1	DHQPTXskin	DHQskin	0	14.6073	7.30364	-7.14311	1.82098	-3.92267	8.75737e-05	0.038542	0	2.353	8.904	0.821	0.866	0	0	0	0	0
TRINITY_DN911637_c0_g1	DHQPTXskin	DHQskin	0	24.6996	12.3498	-7.43008	1.89472	-3.92146	8.80132e-05	0.038542	7.747	7.998	1.313	1.405	0	0	0	0	0	0
TRINITY_DN15162_c8_g1	DHQPTXskin	DHQskin	16.886	0	8.44302	7.19409	1.83495	3.92058	8.8335e-05	0.038542	0	0	0	0	0	5.38	2.418	0	0.591	5.005
TRINITY_DN48766_c0_g1	DHQPTXskin	DHQskin	0	25.2055	12.6027	-7.4111	1.8904	-3.92038	8.84086e-05	0.038542	12.776	0	2.096	1.123	1.175	0	0	0	0	0
TRINITY_DN186064_c1_g1	DHQPTXskin	DHQskin	0	32.9615	16.4808	-7.59226	1.93704	-3.91951	8.87282e-05	0.038542	17.261	2.131	1.381	0.741	0	0	0	0	0	0
TRINITY_DN148239_c7_g1	DHQPTXskin	DHQskin	15.9305	0	7.96526	7.1457	1.82326	3.91918	8.8849e-05	0.038542	0	0	0	0	0	1.685	2.89	0	1.431	5.99
TRINITY_DN33866_c0_g1	DHQPTXskin	DHQskin	17.4326	0	8.71631	7.20806	1.83924	3.91904	8.89009e-05	0.038542	0	0	0	0	0	1.065	5.932	0	0.913	5.471
TRINITY_DN104752_c4_g1	DHQPTXskin	DHQskin	0	11.8284	5.91421	-6.99718	1.78553	-3.91882	8.89851e-05	0.038542	0	5.307	1.732	1.86	0.981	0	0	0	0	0
TRINITY_DN268116_c0_g1	DHQPTXskin	DHQskin	0	10.972	5.48598	-6.94769	1.77338	-3.91777	8.93707e-05	0.038542	0	4.129	1.335	2.158	1.507	0	0	0	0	0
TRINITY_DN32491_c0_g2	DHQPTXskin	DHQskin	0	27.275	13.6375	-7.46496	1.90564	-3.9173	8.95459e-05	0.038542	13.857	1.96	1.02	0	1.809	0	0	0	0	0
TRINITY_DN409864_c1_g1	DHQPTXskin	DHQskin	27.2699	0	13.6349	7.4718	1.90865	3.9147	9.05177e-05	0.0387566	0	0	0	0	0	4.812	14.214	0	4.114	0
TRINITY_DN127678_c0_g1	DHQPTXskin	DHQskin	0	11.1595	5.57973	-6.95684	1.77743	-3.91398	9.07869e-05	0.0387566	0	4.302	0.932	1.99	2.08	0	0	0	0	0
TRINITY_DN1294600_c0_g1	DHQPTXskin	DHQskin	0	14.5111	7.25554	-7.12695	1.82195	-3.91172	9.16405e-05	0.0387566	0	6.175	1.005	3.754	0.561	0	0	0	0	0
TRINITY_DN42542_c4_g1	DHQPTXskin	DHQskin	11.8117	0	5.90584	6.98234	1.78514	3.91137	9.17753e-05	0.0387566	0	0	0	0	0	1.579	1.676	2.354	4.31	0
TRINITY_DN109548_c0_g2	DHQPTXskin	DHQskin	0.296948	37.5223	18.9096	-5.62346	1.43775	-3.9113	9.17994e-05	0.0387566	17.622	1.008	2.066	0.341	5.337	0	0	0	0.241	0
TRINITY_DN148268_c2_g2	DHQPTXskin	DHQskin	0	14.2632	7.13158	-7.11298	1.81961	-3.90907	9.26519e-05	0.0387566	0	8.259	2.671	0.719	0.89	0	0	0	0	0
TRINITY_DN81551_c0_g2	DHQPTXskin	DHQskin	228.104	4.14558	116.125	5.24171	1.34107	3.9086	9.28339e-05	0.0387566	0	2.095	0	0.247	1.268	0	32.909	47.168	80.19	25.12
TRINITY_DN614323_c0_g1	DHQPTXskin	DHQskin	185.947	7.88957	96.9185	4.23045	1.08246	3.90818	9.29926e-05	0.0387566	0	1.908	1.253	1.342	2.071	30.834	57.853	0	47.058	17.17
TRINITY_DN8918_c25_g1	DHQPTXskin	DHQskin	15.8108	0	7.90542	7.13063	1.82464	3.90796	9.30797e-05	0.0387566	0	0	0	0	0	1.793	0	2.397	1.145	6.383
TRINITY_DN861486_c0_g1	DHQPTXskin	DHQskin	23.7881	0	11.8941	7.37161	1.8876	3.90528	9.41154e-05	0.0389622	0	0	0	0	0	0	2.099	1.61	0.259	13.063
TRINITY_DN172287_c0_g2	DHQPTXskin	DHQskin	0.593896	173.362	86.978	-6.77629	1.73532	-3.90493	9.42516e-05	0.0389622	16.26	1.956	0.989	95.453	0	0	0	0	0.5	0
TRINITY_DN291023_c4_g1	DHQPTXskin	DHQskin	0	11.3495	5.67474	-6.96017	1.78288	-3.9039	9.46535e-05	0.0389881	0	5.207	1.699	0.914	1.93	0	0	0	0	0
TRINITY_DN27031_c3_g1	DHQPTXskin	DHQskin	0	24.7585	12.3793	-7.39179	1.89527	-3.90012	9.61433e-05	0.0391445	11.502	0	2.69	0.337	3.145	0	0	0	0	0
TRINITY_DN1112868_c0_g1	DHQPTXskin	DHQskin	13.8259	0	6.91293	7.06891	1.81286	3.89932	9.64615e-05	0.0391445	0	0	0	0	0	5.689	3.243	2.543	0.405	0
TRINITY_DN47684_c0_g2	DHQPTXskin	DHQskin	11.4932	0	5.7466	6.95015	1.78266	3.89875	9.66905e-05	0.0391445	0	0	0	0	0	2.076	3.268	1.288	3.076	0
TRINITY_DN130241_c6_g1	DHQPTXskin	DHQskin	15.9111	0	7.95556	7.13204	1.82963	3.89807	9.69616e-05	0.0391445	0	0	0	0	0	0	2.779	2.156	1.598	5.296
TRINITY_DN1284908_c0_g1	DHQPTXskin	DHQskin	30.4097	0	15.2048	7.50993	1.92731	3.89659	9.75582e-05	0.0391445	0	0	0	0	0	0	13.442	10.707	1.686	0
TRINITY_DN4798_c6_g1	DHQPTXskin	DHQskin	0	14.5446	7.27232	-7.12098	1.82758	-3.89641	9.763e-05	0.0391445	0	2.92	8.532	0.507	1.027	0	0	0	0	0
TRINITY_DN7114_c1_g1	DHQPTXskin	DHQskin	0	12.6267	6.31334	-7.02461	1.80288	-3.89634	9.76576e-05	0.0391445	0	6.324	2.776	0.739	1.148	0	0	0	0	0
TRINITY_DN38072_c5_g1	DHQPTXskin	DHQskin	13.8432	0	6.9216	7.06293	1.81364	3.89433	9.84696e-05	0.0391445	0	0	0	0	0	2.082	3.551	5.6	0.444	0
TRINITY_DN223395_c1_g1	DHQPTXskin	DHQskin	0	11.502	5.75102	-6.96976	1.78979	-3.89418	9.85309e-05	0.0391445	0	1.986	1.285	1.049	5.801	0	0	0	0	0
TRINITY_DN15995_c0_g1	DHQPTXskin	DHQskin	0	9.65908	4.82954	-6.85114	1.75955	-3.8937	9.87272e-05	0.0391445	0	2.097	1.96	1.459	2.736	0	0	0	0	0
TRINITY_DN78175_c0_g1	DHQPTXskin	DHQskin	0	27.4208	13.7104	-7.4517	1.91385	-3.89357	9.87801e-05	0.0391445	13.659	1.713	0	0.599	2.503	0	0	0	0	0
TRINITY_DN693264_c0_g1	DHQPTXskin	DHQskin	25.4727	1280.37	652.923	-5.22321	1.34244	-3.89083	9.9902e-05	0.0392913	153.569	21.355	1.454	665.299	2.436	4.489	12.538	3.023	1.595	0
TRINITY_DN77416_c0_g4	DHQPTXskin	DHQskin	14.288	0	7.144	7.05569	1.81353	3.89059	0.000100003	0.0392913	0	0	0	0	0	2.877	0	1.904	1.395	5.095
TRINITY_DN213335_c0_g3	DHQPTXskin	DHQskin	0	15.4222	7.7111	-7.15477	1.83924	-3.89007	0.000100215	0.0392913	0	1.986	10.281	0.692	0.725	0	0	0	0	0
TRINITY_DN501259_c1_g1	DHQPTXskin	DHQskin	0	60.7359	30.368	-7.89751	2.03055	-3.88934	0.000100518	0.0392913	20.643	0	0	17.229	0.798	0	0	0	0	0
TRINITY_DN51342_c0_g1	DHQPTXskin	DHQskin	0	29.2177	14.6089	-7.49488	1.92828	-3.88683	0.000101562	0.0394905	13.247	5.009	0	0.582	0.609	0	0	0	0	0
TRINITY_DN402867_c0_g3	DHQPTXskin	DHQskin	0	25.2055	12.6028	-7.39352	1.90327	-3.88465	0.000102479	0.0394905	10.816	2.763	1.8	1.44	0	0	0	0	0	0
TRINITY_DN231850_c1_g1	DHQPTXskin	DHQskin	0	10.2021	5.10105	-6.87867	1.77081	-3.88447	0.000102552	0.0394905	0	2.312	2.082	2.586	1.209	0	0	0	0	0
TRINITY_DN55254_c0_g2	DHQPTXskin	DHQskin	0	20.0417	10.0209	-7.24051	1.8642	-3.88397	0.000102764	0.0394905	7.828	3.03	2.514	0	1.832	0	0	0	0	0
TRINITY_DN639050_c0_g2	DHQPTXskin	DHQskin	0	27.9288	13.9644	-7.45119	1.91897	-3.88292	0.000103209	0.0394905	14.833	0	1.202	1.29	0.676	0	0	0	0	0
TRINITY_DN8570_c1_g1	DHQPTXskin	DHQskin	0	27.9288	13.9644	-7.45119	1.91897	-3.88292	0.000103209	0.0394905	14.833	0	1.202	1.29	0.676	0	0	0	0	0
TRINITY_DN33246_c0_g1	DHQPTXskin	DHQskin	19.0278	0	9.5139	7.22283	1.86041	3.88239	0.000103433	0.0394905	0	0	0	0	0	1.184	2.02	0	0.686	9.867
TRINITY_DN107531_c0_g1	DHQPTXskin	DHQskin	10.7582	0	5.3791	6.8922	1.77566	3.88148	0.000103821	0.0395075	0	0	0	0	0	2.908	2.035	2.423	1.644	0
TRINITY_DN110351_c0_g1	DHQPTXskin	DHQskin	0	14.1709	7.08547	-7.09061	1.82835	-3.87815	0.000105252	0.0397858	0	4.61	4.439	0.149	3.544	0	0	0	0	0
TRINITY_DN228851_c5_g1	DHQPTXskin	DHQskin	15.5652	0	7.78261	7.10386	1.83192	3.87782	0.000105397	0.0397858	0	0	0	0	0	0.802	0	4.282	1.365	5.724
TRINITY_DN1242_c1_g1	DHQPTXskin	DHQskin	49.613	0.599095	25.1061	5.54095	1.42923	3.87689	0.000105799	0.0397858	0	0.092	0.059	0.033	0.295	0.39	0.362	0.128	21.056	15.875
TRINITY_DN40781_c2_g1	DHQPTXskin	DHQskin	0	11.2033	5.60163	-6.93446	1.78881	-3.87657	0.000105938	0.0397858	0	2.541	1.655	3.552	0.936	0	0	0	0	0
TRINITY_DN1001222_c0_g1	DHQPTXskin	DHQskin	20.7358	0	10.3679	7.2668	1.87637	3.87279	0.000107598	0.0401814	0	0	0	0	0	0	2.483	1.916	0.307	10.263
TRINITY_DN100502_c1_g1	DHQPTXskin	DHQskin	0	10.0379	5.01895	-6.86044	1.77154	-3.87258	0.00010769	0.0401814	0	2	1.869	2.789	1.46	0	0	0	0	0
TRINITY_DN11022_c0_g1	DHQPTXskin	DHQskin	13.3031	0	6.65156	7.02783	1.81562	3.87076	0.000108495	0.0402235	0	0	0	0	0	5.272	3.229	0.472	2.507	0
TRINITY_DN1340385_c0_g1	DHQPTXskin	DHQskin	14.7317	0	7.36584	7.06429	1.82505	3.87075	0.000108503	0.0402235	0	0	0	0	0	4.098	0	1.419	1.02	4.861
TRINITY_DN255453_c0_g1	DHQPTXskin	DHQskin	0	10.0518	5.02589	-6.85922	1.77292	-3.86889	0.000109332	0.0402711	0	2.584	3.366	0.905	1.91	0	0	0	0	0
TRINITY_DN641213_c2_g1	DHQPTXskin	DHQskin	0	10.0518	5.02589	-6.85922	1.77292	-3.86889	0.000109332	0.0402711	0	2.584	3.366	0.905	1.91	0	0	0	0	0
TRINITY_DN1303820_c0_g1	DHQPTXskin	DHQskin	15.5583	0	7.77916	7.08963	1.83347	3.86678	0.000110283	0.0403501	0	0	0	0	0	1.86	0	2.489	0.792	6.622
TRINITY_DN24553_c0_g1	DHQPTXskin	DHQskin	0	11.4657	5.73286	-6.94284	1.796	-3.86572	0.000110762	0.0403501	0	4.437	1.918	0.513	3.289	0	0	0	0	0
TRINITY_DN101014_c4_g1	DHQPTXskin	DHQskin	12.8472	0	6.42359	6.99137	1.80894	3.8649	0.000111137	0.0403501	0	0	0	0	0	1.473	5.058	3.903	0.624	0
TRINITY_DN37195_c1_g5	DHQPTXskin	DHQskin	0	10.9969	5.49845	-6.73722	1.74358	-3.86401	0.000111542	0.0403501	3.929	0.602	1.133	0.664	1.902	0	0	0	0	0
TRINITY_DN51522_c1_g3	DHQPTXskin	DHQskin	16.703	0	8.35148	7.13823	1.84746	3.8638	0.000111637	0.0403501	0	0	0	0	0	1.743	0	4.646	0.371	6.203
TRINITY_DN219731_c0_g1	DHQPTXskin	DHQskin	10.8492	0	5.4246	6.83509	1.76902	3.86376	0.000111653	0.0403501	0	0	0	0	0	2.467	1.455	1.109	0.178	3.015
TRINITY_DN24249_c1_g4	DHQPTXskin	DHQskin	0	24.5997	12.2999	-7.3491	1.90253	-3.8628	0.000112093	0.040382	11.936	0	0.986	1.581	1.101	0	0	0	0	0
TRINITY_DN100071_c0_g1	DHQPTXskin	DHQskin	0	30.008	15.004	-7.48287	1.93838	-3.86036	0.000113218	0.0403965	15.68	1.958	0	0.68	0.713	0	0	0	0	0
TRINITY_DN385995_c0_g1	DHQPTXskin	DHQskin	17.1114	0	8.55569	7.14529	1.85119	3.85984	0.00011346	0.0403965	0	0	0	0	0	3.217	0	1.409	0.453	7.655
TRINITY_DN544484_c0_g1	DHQPTXskin	DHQskin	0	9.75282	4.87641	-6.8315	1.77035	-3.85884	0.000113925	0.0403965	0	2.353	1.529	2.463	1.631	0	0	0	0	0
TRINITY_DN272869_c0_g1	DHQPTXskin	DHQskin	25.7612	0	12.8806	7.39186	1.916	3.85797	0.000114335	0.0403965	0	0	0	0	0	2.59	13.16	0	6.072	0
TRINITY_DN853385_c0_g1	DHQPTXskin	DHQskin	0	26.9045	13.4523	-7.40981	1.92074	-3.85779	0.000114419	0.0403965	13.05	0	3.205	0.573	0.6	0	0	0	0	0
TRINITY_DN11777_c1_g2	DHQPTXskin	DHQskin	38.5989	0	19.2994	7.57917	1.96467	3.85773	0.000114446	0.0403965	0	0	0	0	0	4.202	0	0	0.907	22.569
TRINITY_DN306314_c0_g1	DHQPTXskin	DHQskin	0	30.5778	15.2889	-7.52996	1.95259	-3.85639	0.000115072	0.0403965	5.072	0.648	0	14.32	0.226	0	0	0	0	0
TRINITY_DN407442_c4_g1	DHQPTXskin	DHQskin	10.7341	0	5.36703	6.8749	1.78299	3.85582	0.000115342	0.0403965	0	0	0	0	0	3.63	2.074	1.593	1.79	0
TRINITY_DN189866_c0_g1	DHQPTXskin	DHQskin	0	10.7253	5.36266	-6.88945	1.78685	-3.85564	0.000115426	0.0403965	0	4.52	0.98	1.57	1.903	0	0	0	0	0
TRINITY_DN170149_c0_g1	DHQPTXskin	DHQskin	15.6028	0	7.80142	7.08854	1.83883	3.85491	0.000115771	0.0403965	0	0	0	0	0	0.898	0	4.699	0.887	5.327
TRINITY_DN4211_c0_g2	DHQPTXskin	DHQskin	0	9.65265	4.82633	-6.82087	1.76962	-3.85443	0.000116	0.0403965	0	2.698	2.454	1.772	1.235	0	0	0	0	0
TRINITY_DN119098_c0_g3	DHQPTXskin	DHQskin	0	20.4005	10.2003	-7.21994	1.87374	-3.85323	0.00011657	0.0404581	9.215	0	3.096	0.826	1.717	0	0	0	0	0
TRINITY_DN14295_c0_g3	DHQPTXskin	DHQskin	12.3457	0	6.17287	6.95829	1.80652	3.85178	0.000117265	0.0404581	0	0	0	0	0	3.341	3.782	2.988	0.473	0
TRINITY_DN736242_c0_g1	DHQPTXskin	DHQskin	0	288.929	144.465	-8.34371	2.16649	-3.85126	0.000117512	0.0404581	35.729	0	0	153.001	0	0	0	0	0	0
TRINITY_DN16235_c0_g2	DHQPTXskin	DHQskin	34.103	0	17.0515	7.51642	1.95176	3.85111	0.000117585	0.0404581	0	0	0	0	0	0	2.289	0	7.46	15.235
TRINITY_DN191866_c1_g1	DHQPTXskin	DHQskin	16.5007	0	8.25033	7.11833	1.84952	3.84875	0.000118722	0.0406054	0	0	0	0	0	3.347	2.871	0	0.355	5.949
TRINITY_DN629920_c1_g1	DHQPTXskin	DHQskin	17.8052	0	8.9026	7.16174	1.86113	3.84805	0.000119061	0.0406054	0	0	0	0	0	4.297	0.887	0	0.625	7.634
TRINITY_DN343839_c2_g1	DHQPTXskin	DHQskin	0	10.0347	5.01734	-6.84243	1.77857	-3.84714	0.000119502	0.0406054	0	2.115	1.371	2.945	1.622	0	0	0	0	0
TRINITY_DN265328_c1_g1	DHQPTXskin	DHQskin	0	10.6589	5.32943	-6.88182	1.78892	-3.84691	0.000119616	0.0406054	0	3.796	0.826	1.322	3.212	0	0	0	0	0
TRINITY_DN296338_c3_g1	DHQPTXskin	DHQskin	0	47.0071	23.5035	-7.7354	2.01098	-3.84658	0.00011978	0.0406054	20.979	0	8.275	0	3.744	0	0	0	0	0
TRINITY_DN7115_c0_g2	DHQPTXskin	DHQskin	0	9.85632	4.92816	-6.82873	1.77636	-3.84422	0.000120939	0.0408777	0	1.975	2.81	2.213	1.082	0	0	0	0	0
TRINITY_DN9451_c7_g1	DHQPTXskin	DHQskin	0.0371185	11.4679	5.75249	-6.07669	1.58159	-3.84214	0.000121965	0.0411037	0	2.603	1.699	0.914	4.824	0	0	0	0.021	0
TRINITY_DN141961_c0_g2	DHQPTXskin	DHQskin	0.593896	141.129	70.8617	-6.5536	1.70668	-3.83998	0.000123045	0.0413465	17.918	1.81	1.581	72.421	0	0	0	0	0.483	0
TRINITY_DN39259_c0_g1	DHQPTXskin	DHQskin	10.7114	0	5.35572	6.86483	1.78832	3.83869	0.000123691	0.0413671	0	0	0	0	0	1.394	2.389	1.847	3.483	0
TRINITY_DN23098_c1_g2	DHQPTXskin	DHQskin	0	9.56125	4.78062	-6.80709	1.77341	-3.83842	0.000123827	0.0413671	0	1.406	3.411	1.381	1.883	0	0	0	0	0
TRINITY_DN902848_c0_g1	DHQPTXskin	DHQskin	0	9.64952	4.82476	-6.81132	1.77522	-3.8369	0.000124599	0.0413981	0	2.224	2.877	0.774	2.446	0	0	0	0	0
TRINITY_DN85286_c0_g1	DHQPTXskin	DHQskin	15.7085	0	7.85427	7.08565	1.84675	3.83682	0.00012464	0.0413981	0	0	0	0	0	5.012	2.587	0	0.39	4.134
TRINITY_DN347927_c4_g1	DHQPTXskin	DHQskin	0	10.6023	5.30117	-6.86729	1.79058	-3.83523	0.000125447	0.041524	0	4.906	1.598	0.857	1.804	0	0	0	0	0
TRINITY_DN207754_c0_g1	DHQPTXskin	DHQskin	0	24.7518	12.3759	-7.34176	1.91458	-3.83465	0.000125742	0.041524	11.688	2.975	0.966	1.549	0	0	0	0	0	0
TRINITY_DN54887_c6_g1	DHQPTXskin	DHQskin	0	10.0732	5.03658	-6.83552	1.78367	-3.83227	0.000126966	0.0418081	0	1.763	1.143	3.082	1.932	0	0	0	0	0
TRINITY_DN57874_c2_g4	DHQPTXskin	DHQskin	11.8783	0	5.93915	6.86617	1.79311	3.82921	0.000128558	0.0420365	0	0	0	0	0	1.98	1.151	0.874	0.14	4.741
TRINITY_DN119139_c0_g4	DHQPTXskin	DHQskin	15.9062	0	7.95309	7.07643	1.84914	3.82688	0.000129778	0.0420365	0	0	0	0	0	0	3.002	2.341	0.747	6.247
TRINITY_DN175109_c0_g2	DHQPTXskin	DHQskin	0	14.2841	7.14206	-7.05348	1.84358	-3.82596	0.000130261	0.0420365	0	9.025	0.545	0.793	2.094	0	0	0	0	0
TRINITY_DN120202_c0_g3	DHQPTXskin	DHQskin	0.668133	49.4013	25.0347	-5.2907	1.3829	-3.82581	0.000130343	0.0420365	0	11.316	24.214	2.733	5.193	0	0	0	0.552	0
TRINITY_DN135957_c0_g1	DHQPTXskin	DHQskin	0	9.25264	4.62632	-6.77766	1.77163	-3.82566	0.000130422	0.0420365	0	1.649	2.137	1.147	2.998	0	0	0	0	0
TRINITY_DN307352_c2_g1	DHQPTXskin	DHQskin	0	9.76333	4.88166	-6.81013	1.78046	-3.82493	0.00013081	0.0420365	0	3.012	1.643	0.767	3.089	0	0	0	0	0
TRINITY_DN58547_c3_g1	DHQPTXskin	DHQskin	0	24.8046	12.4023	-7.32723	1.91613	-3.82398	0.000131313	0.0420365	12.097	0	0.999	2.133	0.558	0	0	0	0	0
TRINITY_DN25321_c1_g3	DHQPTXskin	DHQskin	0	22.0192	11.0096	-7.27045	1.90173	-3.82306	0.000131805	0.0420365	7.747	7.001	1.199	0	0.609	0	0	0	0	0
TRINITY_DN10218_c2_g1	DHQPTXskin	DHQskin	0	10.6069	5.30346	-6.85953	1.79428	-3.82301	0.000131833	0.0420365	0	3.943	3.034	1.373	0.719	0	0	0	0	0
TRINITY_DN215415_c0_g1	DHQPTXskin	DHQskin	0	21.9229	10.9615	-7.24481	1.89555	-3.82201	0.000132366	0.0420365	10.412	1.334	0	1.591	1.934	0	0	0	0	0
TRINITY_DN68978_c0_g1	DHQPTXskin	DHQskin	31.7888	0	15.8944	7.45284	1.95002	3.82193	0.000132411	0.0420365	0	0	0	0	0	0	0	2.96	4.218	15.653
TRINITY_DN319985_c0_g1	DHQPTXskin	DHQskin	0	25.6662	12.8331	-7.34423	1.92196	-3.82122	0.000132793	0.0420365	13.857	0	1.128	1.215	0.635	0	0	0	0	0
TRINITY_DN157969_c0_g1	DHQPTXskin	DHQskin	0	10.6824	5.34119	-6.86474	1.79706	-3.81998	0.000133463	0.0420365	0	2.434	4.754	1.082	0.894	0	0	0	0	0
TRINITY_DN278614_c7_g1	DHQPTXskin	DHQskin	0	22.5524	11.2762	-7.25539	1.89949	-3.81965	0.000133642	0.0420365	11.085	0	0.922	0.983	2.054	0	0	0	0	0
TRINITY_DN354139_c0_g3	DHQPTXskin	DHQskin	0	27.9623	13.9812	-7.40256	1.93856	-3.81859	0.000134215	0.0420365	15.086	1.887	0	0.683	0.686	0	0	0	0	0
TRINITY_DN36010_c2_g2	DHQPTXskin	DHQskin	0	10.1294	5.06468	-6.82642	1.78829	-3.81728	0.000134931	0.0420365	0	2.565	1.668	2.873	0.945	0	0	0	0	0
TRINITY_DN204452_c2_g1	DHQPTXskin	DHQskin	12.6277	0	6.31383	6.94718	1.82011	3.8169	0.000135141	0.0420365	0	0	0	0	0	1.913	3.267	5.128	0.408	0
TRINITY_DN234556_c0_g1	DHQPTXskin	DHQskin	0	10.522	5.26101	-6.84917	1.7947	-3.81632	0.000135457	0.0420365	0	4.129	2.671	1.439	0.753	0	0	0	0	0
TRINITY_DN66762_c0_g1	DHQPTXskin	DHQskin	31.9994	0	15.9997	7.44933	1.95228	3.81572	0.000135789	0.0420365	0	0	0	0	0	4.763	0	0	1.523	16.899
TRINITY_DN43350_c0_g1	DHQPTXskin	DHQskin	0	24.5772	12.2886	-7.31308	1.91675	-3.81536	0.000135986	0.0420365	12.429	1.265	0	1.224	1.279	0	0	0	0	0
TRINITY_DN38684_c7_g1	DHQPTXskin	DHQskin	10.7608	0	5.38038	6.84054	1.79327	3.81456	0.000136423	0.0420365	0	0	0	0	0	2.068	3.523	2.777	0.881	0
TRINITY_DN65084_c7_g1	DHQPTXskin	DHQskin	0	9.96162	4.98081	-6.81172	1.78597	-3.81402	0.000136724	0.0420365	0	4.191	1.732	0.93	1.609	0	0	0	0	0
TRINITY_DN15_c3_g2	DHQPTXskin	DHQskin	0	31.8713	15.9357	-7.4796	1.96111	-3.81396	0.000136757	0.0420365	17.712	1.374	0	1.52	0.197	0	0	0	0	0
TRINITY_DN35303_c2_g2	DHQPTXskin	DHQskin	0	10.1372	5.06862	-6.8259	1.78977	-3.81384	0.000136822	0.0420365	0	1.914	1.236	3.325	1.391	0	0	0	0	0
TRINITY_DN195975_c0_g1	DHQPTXskin	DHQskin	0	9.8118	4.9059	-6.80388	1.78436	-3.81307	0.00013725	0.0420365	0	3.495	1.525	0.814	2.837	0	0	0	0	0
TRINITY_DN356980_c0_g1	DHQPTXskin	DHQskin	17.3054	0	8.65272	7.10877	1.86467	3.81235	0.000137653	0.0420365	0	0	0	0	0	1.123	0	1.478	0.712	9.08
TRINITY_DN82427_c0_g3	DHQPTXskin	DHQskin	0	10.3239	5.16194	-6.83684	1.79348	-3.81206	0.000137815	0.0420365	0	1.971	3.827	2.059	0.719	0	0	0	0	0
TRINITY_DN108726_c1_g4	DHQPTXskin	DHQskin	0	24.7676	12.3838	-7.31652	1.91952	-3.81164	0.00013805	0.0420365	12.948	1.637	2.124	0	0.595	0	0	0	0	0
TRINITY_DN716912_c0_g1	DHQPTXskin	DHQskin	0.705252	95.1904	47.9478	-5.9974	1.57376	-3.81086	0.000138482	0.0420365	0	8.718	2.926	53.469	1.213	0	0	0	0.571	0
TRINITY_DN910211_c0_g1	DHQPTXskin	DHQskin	0	10.5425	5.27127	-6.84962	1.79752	-3.81059	0.000138633	0.0420365	0	1.9	4.157	1.979	0.691	0	0	0	0	0
TRINITY_DN1212_c7_g1	DHQPTXskin	DHQskin	0	24.208	12.104	-7.29669	1.91529	-3.80971	0.00013913	0.0420763	12.433	0	1.931	1.031	0.54	0	0	0	0	0
TRINITY_DN481724_c12_g1	DHQPTXskin	DHQskin	12.5366	0	6.26831	6.94033	1.82213	3.80891	0.000139579	0.0421011	0	0	0	0	0	5.202	2.966	2.31	0.368	0
TRINITY_DN12452_c1_g1	DHQPTXskin	DHQskin	0	12.1983	6.09915	-6.9446	1.82365	-3.80808	0.000140051	0.0421329	0	1.397	7.235	0.564	1.569	0	0	0	0	0
TRINITY_DN1408713_c0_g1	DHQPTXskin	DHQskin	0	27.843	13.9215	-7.38987	1.94134	-3.80657	0.000140905	0.0422793	15.086	1.887	0	0.655	0.686	0	0	0	0	0
TRINITY_DN387655_c1_g1	DHQPTXskin	DHQskin	16.8611	0	8.43054	7.09959	1.86544	3.80585	0.000141318	0.0422878	0	0	0	0	0	2.983	2.559	1.973	0	5.291
TRINITY_DN713185_c0_g1	DHQPTXskin	DHQskin	0	10.3859	5.19295	-6.83914	1.7973	-3.80524	0.00014167	0.0422878	0	1.602	4.142	0.551	2.878	0	0	0	0	0
TRINITY_DN251176_c1_g1	DHQPTXskin	DHQskin	0	10.9245	5.46223	-6.86715	1.80597	-3.80248	0.000143253	0.0426498	0	2.868	4.662	0.497	1.56	0	0	0	0	0
TRINITY_DN416971_c0_g2	DHQPTXskin	DHQskin	28.7946	0	14.3973	7.38645	1.94352	3.80055	0.000144376	0.0427193	0	0	0	0	0	0	0	3.102	7.035	11.467
TRINITY_DN12263_c2_g1	DHQPTXskin	DHQskin	10.538	0	5.26902	6.8218	1.79516	3.80011	0.00014463	0.0427193	0	0	0	0	0	3.894	2.228	1.716	1.102	0
TRINITY_DN195864_c0_g1	DHQPTXskin	DHQskin	16.6034	0	8.3017	7.0798	1.8634	3.79941	0.000145043	0.0427193	0	0	0	0	0	0	3.175	2.489	0.396	6.622
TRINITY_DN47086_c4_g1	DHQPTXskin	DHQskin	0.408304	31.7177	16.063	-5.06818	1.33407	-3.79904	0.00014526	0.0427193	13.05	3.297	2.137	0.573	2.677	0	0	0	0.35	0
TRINITY_DN638021_c0_g2	DHQPTXskin	DHQskin	0	25.9256	12.9628	-7.33447	1.9311	-3.79808	0.000145821	0.0427193	13.969	1.749	1.135	0	0.646	0	0	0	0	0
TRINITY_DN27278_c8_g1	DHQPTXskin	DHQskin	0	24.7933	12.3967	-7.31511	1.92614	-3.79781	0.000145981	0.0427193	10.816	2.763	0.542	2.026	0	0	0	0	0	0
TRINITY_DN295679_c0_g2	DHQPTXskin	DHQskin	0	9.84678	4.92339	-6.79485	1.78936	-3.79735	0.00014625	0.0427193	0	2.191	2.833	2.28	0.801	0	0	0	0	0
TRINITY_DN592341_c0_g1	DHQPTXskin	DHQskin	0	10.9155	5.45775	-6.86238	1.80732	-3.797	0.000146461	0.0427193	0	2.629	5.152	0.921	0.79	0	0	0	0	0
TRINITY_DN94918_c3_g2	DHQPTXskin	DHQskin	0	24.566	12.283	-7.2986	1.92266	-3.7961	0.00014699	0.0427652	12.272	0	2.952	0.54	0.517	0	0	0	0	0
TRINITY_DN746178_c0_g1	DHQPTXskin	DHQskin	14.3506	0	7.17532	6.99258	1.84356	3.79297	0.000148854	0.0429355	0	0	0	0	0	3.097	3.921	0	0.458	3.684
TRINITY_DN35895_c0_g2	DHQPTXskin	DHQskin	10.6719	0	5.33593	6.82394	1.79949	3.79216	0.000149342	0.0429355	0	0	0	0	0	3.987	2.278	1.761	0.881	0
TRINITY_DN288941_c0_g2	DHQPTXskin	DHQskin	0	9.19489	4.59744	-6.74798	1.7795	-3.79207	0.000149399	0.0429355	0	2.565	1.668	0.895	2.834	0	0	0	0	0
TRINITY_DN21321_c0_g1	DHQPTXskin	DHQskin	0	12.2479	6.12395	-6.92913	1.82741	-3.79178	0.000149572	0.0429355	0	6.705	2.454	0.76	0.622	0	0	0	0	0
TRINITY_DN42304_c8_g1	DHQPTXskin	DHQskin	0	10.2245	5.11225	-6.81523	1.79747	-3.79158	0.000149693	0.0429355	0	2.434	3.644	1.849	0.644	0	0	0	0	0
TRINITY_DN211486_c0_g2	DHQPTXskin	DHQskin	18.9562	0	9.47808	7.15116	1.88617	3.79137	0.000149817	0.0429355	0	0	0	0	0	0	3.551	2.8	0.135	7.406
TRINITY_DN429342_c0_g1	DHQPTXskin	DHQskin	0	23.9642	11.9821	-7.27385	1.91913	-3.79018	0.000150535	0.043034	12.86	0	2.118	0.637	0.667	0	0	0	0	0
TRINITY_DN807621_c0_g1	DHQPTXskin	DHQskin	0	9.28181	4.6409	-6.75128	1.78222	-3.78813	0.000151784	0.0432265	0	1.801	3.503	1.259	1.313	0	0	0	0	0
TRINITY_DN61008_c0_g1	DHQPTXskin	DHQskin	15.3136	0	7.65682	7.02106	1.85358	3.78784	0.000151961	0.0432265	0	0	0	0	0	1.912	0	2.543	0.406	6.759
TRINITY_DN15917_c1_g3	DHQPTXskin	DHQskin	0	19.6362	9.81808	-7.15602	1.89007	-3.78611	0.000153022	0.043421	8.029	1.034	1.359	0	4.723	0	0	0	0	0
TRINITY_DN1119641_c0_g1	DHQPTXskin	DHQskin	18.4062	0	9.20309	7.12672	1.88308	3.78461	0.00015395	0.0434527	0	0	0	0	0	3.34	1.398	0	0.171	8.679
TRINITY_DN457318_c1_g1	DHQPTXskin	DHQskin	0	9.50758	4.75379	-6.76103	1.78658	-3.78434	0.000154119	0.0434527	0	3.096	2.4	1.559	0.891	0	0	0	0	0
TRINITY_DN269400_c2_g1	DHQPTXskin	DHQskin	0	9.47643	4.73821	-6.76036	1.78652	-3.7841	0.000154269	0.0434527	0	2.353	3.059	1.642	0.866	0	0	0	0	0
TRINITY_DN210937_c12_g1	DHQPTXskin	DHQskin	10.4486	0	5.22432	6.798	1.79756	3.78179	0.000155704	0.0437061	0	0	0	0	0	1.97	3.361	2.642	0.84	0
TRINITY_DN230678_c0_g1	DHQPTXskin	DHQskin	0	11.7947	5.89735	-6.8978	1.82412	-3.78143	0.000155929	0.0437061	0	5.307	1.732	2.303	0.389	0	0	0	0	0
TRINITY_DN23804_c8_g1	DHQPTXskin	DHQskin	0	51.2387	25.6193	-7.70414	2.03818	-3.77991	0.000156885	0.0438672	24.15	0	0	8.332	0.779	0	0	0	0	0
TRINITY_DN1204136_c0_g1	DHQPTXskin	DHQskin	25.8642	0	12.9321	7.31438	1.93626	3.77759	0.000158354	0.0440716	0	0	0	0	0	0	0	5.816	7.109	6.937
TRINITY_DN229408_c1_g1	DHQPTXskin	DHQskin	0	22.2573	11.1287	-7.22433	1.91244	-3.77754	0.000158383	0.0440716	10.223	1.827	2.559	0.91	0	0	0	0	0	0
TRINITY_DN124531_c0_g1	DHQPTXskin	DHQskin	0	9.29965	4.64982	-6.7424	1.78566	-3.77586	0.000159454	0.0440765	0	2.999	2.626	0.702	1.811	0	0	0	0	0
TRINITY_DN168029_c0_g1	DHQPTXskin	DHQskin	10.682	0	5.34098	6.82354	1.80746	3.77521	0.000159873	0.0440765	0	0	0	0	0	1.4	1.643	1.519	4.631	0
TRINITY_DN695737_c0_g1	DHQPTXskin	DHQskin	0.482541	39.4222	19.9524	-5.20716	1.3793	-3.7752	0.000159876	0.0440765	18.036	4.295	1.503	0.995	1.348	0	0	0	0.394	0
TRINITY_DN66299_c2_g1	DHQPTXskin	DHQskin	31.5241	0	15.7621	7.4025	1.96087	3.77511	0.000159935	0.0440765	0	0	0	0	0	4.812	0	0	1.024	17.038
TRINITY_DN1194162_c0_g1	DHQPTXskin	DHQskin	14.101	0	7.05052	6.95454	1.84318	3.77312	0.000161222	0.0441727	0	0	0	0	0	1.626	0	2.171	0.691	5.8
TRINITY_DN270240_c0_g1	DHQPTXskin	DHQskin	0	44.8608	22.4304	-7.63839	2.02456	-3.77287	0.00016138	0.0441727	20.582	0	8.13	0	1.839	0	0	0	0	0
TRINITY_DN46594_c2_g1	DHQPTXskin	DHQskin	13.2007	0	6.60037	6.94851	1.84175	3.77278	0.000161437	0.0441727	0	0	0	0	0	6.83	2.344	1.816	0.29	0
TRINITY_DN212429_c3_g1	DHQPTXskin	DHQskin	15.07	0	7.535	7.00181	1.85646	3.7716	0.000162204	0.0441996	0	0	0	0	0	3.798	0	1.146	0.419	6.233
TRINITY_DN110865_c0_g1	DHQPTXskin	DHQskin	0	10.3253	5.16264	-6.80999	1.80573	-3.77131	0.000162391	0.0441996	0	1.58	5.215	0.703	1.507	0	0	0	0	0
TRINITY_DN92753_c1_g1	DHQPTXskin	DHQskin	18.7801	0	9.39006	7.12776	1.89022	3.77085	0.000162689	0.0441996	0	0	0	0	0	0.874	1.509	3.452	0	8.032
TRINITY_DN33906_c0_g2	DHQPTXskin	DHQskin	10.364	0	5.18202	6.78137	1.80048	3.76643	0.000165598	0.0448473	0	0	0	0	0	1.882	3.787	2.526	0.832	0
TRINITY_DN488139_c0_g1	DHQPTXskin	DHQskin	0.074237	33.2756	16.6749	-6.5521	1.73978	-3.76604	0.000165854	0.0448473	17.864	2.209	0	1.534	0.634	0	0	0	0.059	0
TRINITY_DN57351_c10_g1	DHQPTXskin	DHQskin	13.7981	0	6.89905	6.93854	1.84295	3.76492	0.000166606	0.0449448	0	0	0	0	0	0	2.304	1.783	1.425	4.784
TRINITY_DN22300_c0_g1	DHQPTXskin	DHQskin	15.04	0	7.52001	6.99031	1.85734	3.7636	0.000167482	0.0450754	0	0	0	0	0	2.519	1.57	0	0.536	6.507
TRINITY_DN2845_c2_g2	DHQPTXskin	DHQskin	0	50.0238	25.0119	-7.6753	2.04045	-3.76157	0.00016885	0.0452568	21.594	13.237	0	0	0.967	0	0	0	0	0
TRINITY_DN5841_c0_g2	DHQPTXskin	DHQskin	0	39.444	19.722	-7.57379	2.01354	-3.76143	0.000168944	0.0452568	8.955	16.875	0	0	5.822	0	0.032	0	0	0
TRINITY_DN216849_c0_g1	DHQPTXskin	DHQskin	11.4943	0	5.74713	6.85196	1.82259	3.75946	0.000170281	0.0454101	0	0	0	0	0	6.004	1.62	1.376	0.793	0
TRINITY_DN37794_c4_g1	DHQPTXskin	DHQskin	0	9.38976	4.69488	-6.73398	1.79144	-3.75897	0.000170613	0.0454101	0	3.892	1.254	1.35	1.414	0	0	0	0	0
TRINITY_DN292354_c0_g1	DHQPTXskin	DHQskin	0	44.5514	22.2757	-7.62256	2.0279	-3.75884	0.000170701	0.0454101	18.7	10.515	0	0	2.532	0	0	0	0	0
TRINITY_DN33349_c0_g1	DHQPTXskin	DHQskin	11.9047	0	5.95234	6.86431	1.82663	3.7579	0.000171344	0.0454103	0	0	0	0	0	0.834	5.065	3.568	0.664	0
TRINITY_DN13868_c0_g1	DHQPTXskin	DHQskin	0	31.4398	15.7199	-7.46872	1.98779	-3.7573	0.000171755	0.0454103	0	2.415	0	2.125	23.546	0	0	0	0	0
TRINITY_DN76553_c0_g1	DHQPTXskin	DHQskin	0	10.6544	5.3272	-6.81643	1.81461	-3.75641	0.000172366	0.0454103	0	2.501	2.447	3.046	0.454	0	0	0	0	0
TRINITY_DN640291_c0_g1	DHQPTXskin	DHQskin	0	10.7666	5.38328	-6.82546	1.8172	-3.75603	0.000172627	0.0454103	0	2.209	5.445	0.46	1.441	0	0	0	0	0
TRINITY_DN652707_c0_g1	DHQPTXskin	DHQskin	11.2514	0	5.62568	6.8298	1.81853	3.75567	0.000172877	0.0454103	0	0	0	0	0	3.667	3.132	2.452	0.39	0
TRINITY_DN509510_c0_g1	DHQPTXskin	DHQskin	32.3662	0	16.1831	7.39403	1.9692	3.75484	0.000173453	0.0454103	0	0	0	0	0	2.685	0	0	1.144	19.046
TRINITY_DN309386_c0_g1	DHQPTXskin	DHQskin	23.6688	0	11.8344	7.25353	1.93242	3.7536	0.000174314	0.0454103	0	0	0	0	0	5.175	0	14.014	1.103	0
TRINITY_DN72567_c0_g1	DHQPTXskin	DHQskin	0	9.98222	4.99111	-6.77212	1.80437	-3.75317	0.000174613	0.0454103	0	3.207	3.658	0.558	1.307	0	0	0	0	0
TRINITY_DN138383_c0_g1	DHQPTXskin	DHQskin	0	23.4036	11.7018	-7.22637	1.92543	-3.75311	0.000174654	0.0454103	12.776	0	1.048	1.123	0.587	0	0	0	0	0
TRINITY_DN101230_c2_g1	DHQPTXskin	DHQskin	33.6708	0	16.8354	7.41083	1.97474	3.75282	0.000174855	0.0454103	0	0	0	0	0	0	4.427	0	1.114	18.488
TRINITY_DN81412_c0_g5	DHQPTXskin	DHQskin	13.7453	392.615	203.18	-4.56782	1.21741	-3.75206	0.000175386	0.0454103	33.4	4.847	2.306	217.325	2.214	3.416	3.362	0.259	0.681	3.541
TRINITY_DN107073_c0_g1	DHQPTXskin	DHQskin	0	11.8391	5.91957	-6.87777	1.8331	-3.75198	0.000175444	0.0454103	0	7.205	1.168	0.629	1.313	0	0	0	0	0
TRINITY_DN581944_c0_g1	DHQPTXskin	DHQskin	0	24.8309	12.4155	-7.26331	1.93684	-3.75008	0.000176777	0.0455901	13.659	0	1.113	0.599	0.626	0	0	0	0	0
TRINITY_DN193891_c1_g1	DHQPTXskin	DHQskin	13.2078	0	6.60392	6.8943	1.83855	3.74986	0.000176932	0.0455901	0	0	0	0	0	1.507	0	2.001	0.96	5.358
TRINITY_DN200885_c0_g1	DHQPTXskin	DHQskin	14.6842	0	7.34209	6.97577	1.86085	3.7487	0.000177754	0.0456371	0	0	0	0	0	5.192	0	1.716	0.275	4.632
TRINITY_DN397702_c1_g1	DHQPTXskin	DHQskin	14.3348	0	7.16738	6.95228	1.85469	3.74848	0.000177909	0.0456371	0	0	0	0	0	3.033	0	2.015	0.322	5.394
TRINITY_DN18050_c1_g3	DHQPTXskin	DHQskin	12.2769	0	6.13844	6.86785	1.83268	3.74744	0.000178647	0.0457245	0	0	0	0	0	0	1.965	2.565	2.911	2.021
TRINITY_DN105311_c0_g1	DHQPTXskin	DHQskin	29.6123	0	14.8061	7.34419	1.96044	3.7462	0.000179532	0.045839	0	0	0	0	0	4.409	0	0	1.124	15.653
TRINITY_DN110487_c1_g1	DHQPTXskin	DHQskin	17.3978	0	8.69891	7.0607	1.88502	3.7457	0.000179892	0.045839	0	0	0	0	0	0	1.127	3.28	0.323	8.044
TRINITY_DN432772_c2_g1	DHQPTXskin	DHQskin	16.6609	0	8.33044	7.03439	1.87836	3.74495	0.000180428	0.0458737	0	0	0	0	0	0	2.948	1.383	0.365	7.514
TRINITY_DN101779_c1_g1	DHQPTXskin	DHQskin	25.3297	0	12.6648	7.27004	1.94164	3.74428	0.000180911	0.0458952	0	0	0	0	0	0	0	6.49	4.095	8.519
TRINITY_DN1415480_c0_g1	DHQPTXskin	DHQskin	5.13023	899.489	452.31	-6.44481	1.72154	-3.74363	0.000181384	0.0459137	90.57	21.88	0	479.467	4.67	0	4.299	0	0.154	0
TRINITY_DN1056475_c0_g1	DHQPTXskin	DHQskin	0	10.1024	5.05118	-6.76911	1.80854	-3.74286	0.00018194	0.0459533	0	5.104	1.106	1.188	1.243	0	0	0	0	0
TRINITY_DN570387_c0_g1	DHQPTXskin	DHQskin	0	13.602	6.80102	-6.95847	1.86038	-3.74036	0.000183757	0.0463105	0	7.694	3.337	0.45	0.414	0	0	0	0	0
TRINITY_DN2793_c2_g1	DHQPTXskin	DHQskin	0	23.334	11.667	-7.22984	1.93456	-3.7372	0.000186079	0.046793	10.041	5.413	0	0.448	0.467	0	0	0	0	0
TRINITY_DN25964_c0_g2	DHQPTXskin	DHQskin	0	16.9617	8.48086	-7.01498	1.87758	-3.73619	0.000186831	0.0468389	5.66	0	2.477	2.346	0.608	0	0	0	0	0
TRINITY_DN147186_c0_g3	DHQPTXskin	DHQskin	0	21.6984	10.8492	-7.17267	1.91995	-3.73586	0.000187077	0.0468389	10.289	1.317	2.577	0.915	0	0	0	0	0	0
TRINITY_DN518689_c1_g1	DHQPTXskin	DHQskin	0	33.9028	16.9514	-7.48455	2.0039	-3.73499	0.000187722	0.0468982	0	5.39	0	17.885	0.719	0	0	0	0	0
TRINITY_DN76033_c1_g1	DHQPTXskin	DHQskin	0	11.0361	5.51804	-6.81932	1.82642	-3.7337	0.000188684	0.0468982	0	5.949	1.931	1.033	0.572	0	0	0	0	0
TRINITY_DN140802_c0_g1	DHQPTXskin	DHQskin	0	23.9677	11.9838	-7.23089	1.93687	-3.73329	0.000188997	0.0468982	12.364	0	2.637	0.283	0.579	0	0	0	0	0
TRINITY_DN1123473_c0_g1	DHQPTXskin	DHQskin	31.3768	0	15.6884	7.35761	1.97099	3.73295	0.00018925	0.0468982	0	0	0	0	0	2.613	0	0	1.114	18.488
TRINITY_DN331421_c1_g2	DHQPTXskin	DHQskin	0	12.937	6.46851	-6.92577	1.85538	-3.73281	0.000189354	0.0468982	0	2.494	7.176	0.132	1.839	0	0	0	0	0
TRINITY_DN98601_c1_g3	DHQPTXskin	DHQskin	0.334067	25.614	12.974	-4.97256	1.33238	-3.7321	0.000189892	0.0469303	10.412	1.334	4.344	0.463	2.459	0	0	0	0.284	0
TRINITY_DN876523_c0_g1	DHQPTXskin	DHQskin	13.8515	0	6.92576	6.91784	1.85429	3.73071	0.000190939	0.0470877	0	0	0	0	0	1.298	4.457	0	0.551	4.632
TRINITY_DN203509_c3_g1	DHQPTXskin	DHQskin	0	56.7295	28.3648	-7.68448	2.06245	-3.7259	0.000194616	0.0478189	31.535	4.953	0	0.88	0	0	0	0	0	0
TRINITY_DN244810_c1_g4	DHQPTXskin	DHQskin	0	50.1557	25.0778	-7.63831	2.05014	-3.72575	0.000194736	0.0478189	19.566	14.991	0	0.84	0	0	0	0	0	0
TRINITY_DN188992_c0_g1	DHQPTXskin	DHQskin	0	23.7314	11.8657	-7.21554	1.9374	-3.72434	0.00019583	0.0479679	12.68	1.603	1.285	0	0.418	0	0	0	0	0
TRINITY_DN593428_c0_g2	DHQPTXskin	DHQskin	11.2686	0	5.63429	6.80775	1.82842	3.72331	0.000196631	0.0479679	0	0	0	0	0	0.932	1.605	6.107	0.982	0
TRINITY_DN76732_c1_g1	DHQPTXskin	DHQskin	0	21.3624	10.6812	-7.16095	1.92335	-3.72316	0.000196744	0.0479679	9.013	5.207	0.85	0	0.42	0	0	0	0	0
TRINITY_DN501390_c1_g2	DHQPTXskin	DHQskin	15.0317	0	7.51586	6.96052	1.86969	3.72282	0.000197012	0.0479679	0	0	0	0	0	0	2.726	3.114	0.333	5.65
TRINITY_DN203900_c1_g1	DHQPTXskin	DHQskin	14.2135	0	7.10677	6.92365	1.86009	3.72221	0.00019749	0.0479826	0	0	0	0	0	0	2.604	2.015	0.645	5.394
TRINITY_DN80127_c2_g1	DHQPTXskin	DHQskin	0	9.34618	4.67309	-6.70469	1.80201	-3.72068	0.000198688	0.0481718	0	3.746	2.42	0.65	1.362	0	0	0	0	0
TRINITY_DN19566_c1_g1	DHQPTXskin	DHQskin	0.296948	16.8605	8.57875	-4.4717	1.2029	-3.71743	0.000201258	0.0486152	4.349	1.991	2.614	1.397	1.441	0	0	0	0.241	0
TRINITY_DN63345_c4_g3	DHQPTXskin	DHQskin	0	9.82354	4.91177	-6.73718	1.81238	-3.7173	0.000201363	0.0486152	0	2.353	4.588	0.821	0.866	0	0	0	0	0
TRINITY_DN178346_c2_g1	DHQPTXskin	DHQskin	0	9.79164	4.89582	-6.73559	1.81251	-3.71616	0.000202273	0.0487324	0	1.847	4.854	0.65	1.336	0	0	0	0	0
TRINITY_DN115887_c1_g3	DHQPTXskin	DHQskin	0	43.8628	21.9314	-7.56514	2.0372	-3.71349	0.000204418	0.0490052	20.811	0	8.184	0	0.928	0	0	0	0	0
TRINITY_DN772961_c0_g1	DHQPTXskin	DHQskin	10.3007	0	5.15034	6.7441	1.81618	3.71334	0.000204543	0.0490052	0	0	0	0	0	4.058	2.316	1.793	0.573	0
TRINITY_DN4723_c0_g1	DHQPTXskin	DHQskin	11.1109	0	5.55547	6.78977	1.82857	3.71316	0.000204684	0.0490052	0	0	0	0	0	0.41	4.21	3.337	1.578	0
TRINITY_DN102989_c0_g2	DHQPTXskin	DHQskin	13.0689	0	6.53444	6.87366	1.85214	3.7112	0.000206281	0.0492849	0	0	0	0	0	0	0.708	2.451	3.062	3.884
TRINITY_DN292414_c1_g1	DHQPTXskin	DHQskin	11.1031	0	5.55154	6.78543	1.82948	3.70893	0.000208139	0.0496256	0	0	0	0	0	1.697	2.908	4.525	0.36	0
TRINITY_DN652465_c0_g1	DHQPTXskin	DHQskin	0	9.94076	4.97038	-6.73364	1.81581	-3.70834	0.000208621	0.0496375	0	5.083	1.655	0.888	0.936	0	0	0	0	0
TRINITY_DN213641_c0_g1	DHQPTXskin	DHQskin	24.6704	0	12.3352	7.22213	1.94839	3.70672	0.000209962	0.0498107	0	0	0	0	0	9.423	0	0	1.509	8.386
TRINITY_DN50685_c2_g1	DHQPTXskin	DHQskin	0	38.3503	19.1752	-7.49266	2.02154	-3.70641	0.000210216	0.0498107	17.864	0	0	2.301	6.465	0	0	0	0	0

## Sheet: skin_DE_annotations
>TRINITY_DN974007_c0_g1_i1 WD repeat-containing protein 26
>TRINITY_DN306314_c0_g1_i1 vitellogenin-B1 precursor
>TRINITY_DN331629_c0_g1_i5 stress response protein
>TRINITY_DN383468_c0_g1_i1 transposase IS1016
>TRINITY_DN365771_c2_g1_i1 vitellogenin-A2 precursor
>TRINITY_DN384739_c1_g1_i4 zinc finger BED domain-containing protein 4-like
>TRINITY_DN343839_c2_g1_i2 unnamed protein product, partial
>TRINITY_DN354139_c0_g3_i1 PRDM9
>TRINITY_DN307352_c2_g1_i1 putative salivary gland protein 14
>TRINITY_DN374082_c0_g1_i1 hypothetical protein
>TRINITY_DN349342_c0_g1_i1 unnamed protein product
>TRINITY_DN382716_c1_g1_i1 CHK1 checkpoint-like protein
>TRINITY_DN404375_c1_g1_i1 Transposable element
>TRINITY_DN432772_c2_g1_i2 heterogeneous nuclear ribonucleoprotein A1 isoform X2
>TRINITY_DN425754_c0_g1_i1 serine/threonine-protein kinase SIK1-like isoform X2
>TRINITY_DN416971_c0_g2_i1 ATP-binding cassette sub-family A member 12
>TRINITY_DN425534_c7_g1_i1 MULTISPECIES: hypothetical protein
>TRINITY_DN497404_c5_g1_i1 hypothetical protein VQ01_15600
>TRINITY_DN414573_c0_g2_i1 lamina-associated polypeptide 2, isoforms alpha/zeta-like
>TRINITY_DN429342_c0_g1_i1 hypothetical protein XELAEV_18029180mg
>TRINITY_DN1370374_c0_g1_i1 hypothetical protein XELAEV_18020328mg
>TRINITY_DN85286_c0_g1_i5 predicted protein
>TRINITY_DN1242_c1_g1_i5 nicotinamide N-methyltransferase-like
>TRINITY_DN9251_c5_g1_i3 PREDICTED: uncharacterized protein KIAA0355 homolog
>TRINITY_DN21700_c5_g1_i1 transposase IS1016
>TRINITY_DN7115_c0_g2_i1 hypothetical protein XENTR_v10021230
>TRINITY_DN7147_c2_g1_i6 zinc finger protein 850-like
>TRINITY_DN72792_c1_g2_i4 PREDICTED: uncharacterized protein LOC108701822
>TRINITY_DN26769_c0_g1_i4 MHC class Ia antigen
>TRINITY_DN35895_c0_g2_i1 hypothetical protein XELAEV_18002788mg
>TRINITY_DN48549_c1_g1_i3 Transposable element
>TRINITY_DN70293_c0_g1_i1 choice-of-anchor G family protein [Jiangella asiatica]
>TRINITY_DN33866_c0_g1_i4 predicted protein
>TRINITY_DN1131_c0_g1_i3 proteoglycan 4 isoform X2
>TRINITY_DN91996_c0_g5_i1 IS630 family transposase
>TRINITY_DN81412_c0_g5_i1 UV radiation resistance-associated gene protein
>TRINITY_DN4723_c0_g1_i4 hypothetical protein XENTR_v10006994
>TRINITY_DN72953_c0_g1_i1 tripartite motif-containing protein 65-like
>TRINITY_DN65376_c0_g3_i2 gastrula zinc finger protein XlCGF53.1-like
>TRINITY_DN97740_c1_g1_i1 Zinc finger protein 84
>TRINITY_DN18466_c0_g2_i4 GRIP and coiled-coil domain-containing protein PFC0235w-like
>TRINITY_DN11777_c1_g2_i3 Gastrula zinc finger protein XlCGF66.1
>TRINITY_DN18973_c0_g3_i2 predicted protein
>TRINITY_DN21367_c0_g1_i3 hypothetical protein XELAEV_18024854mg
>TRINITY_DN84577_c5_g6_i1 hypothetical protein
>TRINITY_DN35144_c0_g1_i2 hypothetical protein
>TRINITY_DN20055_c1_g1_i1 alpha/beta hydrolase
>TRINITY_DN350_c0_g1_i1 Transposable element Tc1 transposase
>TRINITY_DN24553_c0_g1_i4 Retrovirus-related Pol polyprotein from transposon 297
>TRINITY_DN10114_c1_g1_i5 syntaxin-10 isoform X1
>TRINITY_DN10116_c0_g1_i4 protein bicaudal D homolog 2-like isoform X1
>TRINITY_DN85433_c2_g1_i1 predicted protein
>TRINITY_DN26603_c2_g1_i6 Transposable element
>TRINITY_DN22300_c0_g1_i8 Transposon Ty3-I Gag-Pol polyprotein
>TRINITY_DN35902_c3_g1_i1 hypothetical protein N308_09804, partial
>TRINITY_DN4211_c0_g2_i10 putative gastrointestinal growth factor xP4
>TRINITY_DN83087_c0_g2_i1 hypothetical protein BSL78_18048
>TRINITY_DN25321_c1_g3_i2 hypothetical protein AVEN_21028_1
>TRINITY_DN90223_c1_g1_i1 carcinoembryonic antigen-related cell adhesion molecule 1-like
>TRINITY_DN99189_c1_g1_i1 transposase IS1016
>TRINITY_DN55254_c0_g2_i3 Gastrula zinc finger protein XlCGF66.1
>TRINITY_DN38827_c2_g2_i3 breast cancer type 2 susceptibility protein
>TRINITY_DN44247_c1_g2_i1 Biorientation of chromosomes in cell division protein 1-like 1
>TRINITY_DN40781_c2_g1_i1 zinc finger CCHC domain-containing protein 3-like
>TRINITY_DN47086_c4_g1_i1 hypothetical protein EMIHUDRAFT_79785
>TRINITY_DN92753_c1_g1_i1 ORF2 protein
>TRINITY_DN5841_c0_g2_i2 unnamed protein product
>TRINITY_DN2549_c11_g1_i1 predicted protein
>TRINITY_DN72567_c0_g1_i8 adhesive plaque matrix protein-like isoform X2
>TRINITY_DN62259_c0_g1_i1 hypothetical protein GLOTRDRAFT_50878, partial
>TRINITY_DN26584_c1_g2_i2 protein NYNRIN-like
>TRINITY_DN83994_c3_g1_i1 transposase IS1016
>TRINITY_DN25724_c0_g1_i1 protein NYNRIN-like
>TRINITY_DN61008_c0_g1_i1 microvirus H family protein
>TRINITY_DN66762_c0_g1_i1 tetra-peptide repeat homeobox protein 1-like
>TRINITY_DN12452_c1_g1_i4 lamina-associated polypeptide 2-like
>TRINITY_DN15917_c1_g3_i1 oocyte zinc finger protein XlCOF7.1-like
>TRINITY_DN2845_c2_g2_i1 transposase IS1016
>TRINITY_DN33906_c0_g2_i1 hypothetical protein XELAEV_18019297mg
>TRINITY_DN33349_c0_g1_i4 proline-rich 33 kDa extensin-related protein-like
>TRINITY_DN39259_c0_g1_i4 Transposable element Tcb1 transposase
>TRINITY_DN1075_c9_g2_i1 hypothetical protein
>TRINITY_DN8908_c0_g1_i5 putative eggshell protein
>TRINITY_DN713185_c0_g1_i1 beta-actin
>TRINITY_DN752762_c0_g1_i1 acetyl-CoA carboxylase-like
>TRINITY_DN563999_c0_g1_i1 protein KIAA0100 homolog
>TRINITY_DN531932_c0_g2_i1 hypothetical protein
>TRINITY_DN501259_c1_g1_i3 hypothetical protein
>TRINITY_DN212429_c3_g1_i1 unnamed protein product
>TRINITY_DN219731_c0_g1_i3 LINE-1 type transposase domain-containing 1
>TRINITY_DN272869_c0_g1_i1 Adult keratin XAK-B
>TRINITY_DN265328_c1_g1_i1 protein ALP1-like
>TRINITY_DN231850_c1_g1_i1 Transposable element Tcb1 transposase
>TRINITY_DN293435_c0_g1_i4 Transposable element
>TRINITY_DN215415_c0_g1_i4 Retrotransposon-derived PEG10
>TRINITY_DN240488_c2_g1_i1 gamma-tubulin complex component 6
>TRINITY_DN203509_c3_g1_i1 hypothetical protein SHD_0283, partial
>TRINITY_DN202078_c3_g1_i1 transposase IS1016
>TRINITY_DN230090_c0_g1_i1 paired box protein and transposase domain containing protein
>TRINITY_DN234556_c0_g1_i1 Desumoylating isopeptidase 1
>TRINITY_DN211486_c0_g2_i4 PREDICTED: uncharacterized protein LOC108789495
>TRINITY_DN244810_c1_g4_i1 hypothetical protein
>TRINITY_DN213315_c2_g1_i1 hypothetical 18K protein - goldfish mitochondrion
>TRINITY_DN213249_c7_g1_i1 Transposable element
>TRINITY_DN210069_c4_g1_i1 hypothetical protein ROHU_028354
>TRINITY_DN1196306_c0_g1_i1 SH3KBP1-binding protein 1-like
>TRINITY_DN641213_c2_g1_i2 transcript antisense to ribosomal rna protein
>TRINITY_DN699025_c3_g1_i1 Uncharacterised protein
>TRINITY_DN667876_c0_g1_i1 fibronectin type III and SPRY domain-containing protein 1-like
>TRINITY_DN694606_c0_g1_i1 hypothetical protein
>TRINITY_DN652465_c0_g1_i1 solute carrier family 2, facilitated glucose transporter member 11-like
>TRINITY_DN637567_c0_g2_i2 Retrovirus-related Pol polyprotein from transposon 297
>TRINITY_DN619889_c1_g1_i1 hypothetical protein, partial
>TRINITY_DN168029_c0_g1_i5 Uncharacterised protein
>TRINITY_DN113394_c1_g1_i1 hypothetical protein CVV67_24665
>TRINITY_DN157969_c0_g1_i1 collagen alpha-1(I) chain-like
>TRINITY_DN194747_c0_g1_i1 kinetoplast-associated protein-like protein
>TRINITY_DN189866_c0_g1_i1 hypothetical protein CEW46_32410, partial
>TRINITY_DN163144_c0_g2_i3 lamina-associated polypeptide 2-like
>TRINITY_DN119139_c0_g4_i1 Transposable element
>TRINITY_DN119123_c3_g1_i1 uncharacterized protein LOC113490913
>TRINITY_DN140802_c0_g1_i1 gamma-tubulin complex component 6
>TRINITY_DN104752_c4_g1_i1 IS630 family transposase
>TRINITY_DN133329_c0_g1_i6 Dbl (DH) domain
>TRINITY_DN107531_c0_g1_i1 otospiralin
>TRINITY_DN102989_c0_g2_i3 arachidonate 5-lipoxygenase-activating protein
>TRINITY_DN108232_c2_g1_i1 transposase IS1016
>TRINITY_DN131296_c0_g1_i2 gamma-tubulin complex component 6
>TRINITY_DN172287_c0_g2_i1 Gag-Pol polyprotein-like Protein
>TRINITY_DN138383_c0_g1_i3 putative uncharacterized protein AFDN-AS1 isoform X2
>TRINITY_DN131070_c2_g1_i1 cytochrome oxidase subunit I
>TRINITY_DN170149_c0_g1_i4 RING finger protein 10
>TRINITY_DN124110_c1_g1_i1 polycystic kidney disease protein 1-like 2
>TRINITY_DN192863_c0_g2_i1 unnamed protein product
>TRINITY_DN159211_c4_g1_i1 unnamed protein product, partial
>TRINITY_DN169261_c0_g3_i2 E3 ubiquitin-protein ligase SMURF2
>TRINITY_DN177178_c0_g1_i1 transposase IS1016
>TRINITY_DN175109_c0_g2_i1 tandem-95 repeat protein
>TRINITY_DN115887_c1_g3_i1 Homeobox domain-like
>TRINITY_DN141241_c0_g1_i6 hypothetical protein XENTR_v10006548
>TRINITY_DN101014_c4_g1_i1 Transposable element
>TRINITY_DN104633_c2_g1_i1 transposase IS1016
>TRINITY_DN103187_c3_g2_i1 hypothetical protein SHD_0204, partial
>TRINITY_DN188776_c1_g1_i1 hypothetical protein AB205_0152450
>TRINITY_DN110487_c1_g1_i3 ammonium transporter Rh type A
>TRINITY_DN100502_c1_g1_i1 Putative phospholipid-transporting ATPase VB
>TRINITY_DN110351_c0_g1_i5 pentapeptide repeat-containing protein
>TRINITY_DN124531_c0_g1_i1 Transposase Tc1-like

## Sheet: intestines_DE_subset
sampleA	sampleB	baseMeanA	baseMeanB	baseMean	log2FoldChange	lfcSE	stat	pvalue	padj	AAB-E3-2	AAB-E3-10	AAB-E3-16	AAB-E3-36	AAB-E3-40	AAB-E3-6	AAB-E3-9	AAB-E3-20	AAB-E3-26	AAB-E3-39
TRINITY_DN4229_c6_g1	DHQPTXgut	DHQgut	60.6176	0	30.3088	7.13072	1.08299	6.58428	4.57084e-11	4.72519e-06	0	0	0	0	0	6.582	12.142	9.094	5.152	13.562
TRINITY_DN43973_c1_g1	DHQPTXgut	DHQgut	0	72.8929	36.4465	-7.20115	1.13638	-6.33694	2.34366e-10	8.11717e-06	5.854	0	21.361	17.619	7.753	0	0	0	0	0
TRINITY_DN18351_c1_g4	DHQPTXgut	DHQgut	94.2589	0	47.1294	7.15655	1.12948	6.33616	2.3556e-10	8.11717e-06	0	0	0	0	0	27.123	0	15.903	6.742	21.608
TRINITY_DN26769_c0_g1	DHQPTXgut	DHQgut	2358.82	18.051	1188.43	5.89258	0.993521	5.93101	3.01083e-09	7.78127e-05	4.722	0	5.234	1.343	1.952	349.542	3.644	283.857	798.379	440.786
TRINITY_DN4135_c0_g1	DHQPTXgut	DHQgut	42.315	0	21.1575	6.55019	1.12725	5.81074	6.21968e-09	0.000109834	0	0	0	0	0	10.249	2.412	3.503	7.076	9.894
TRINITY_DN455989_c1_g1	DHQPTXgut	DHQgut	40.2956	0	20.1478	6.5294	1.12448	5.80662	6.37475e-09	0.000109834	0	0	0	0	0	6.697	2.784	5.444	8.027	8.402
TRINITY_DN5315_c0_g2	DHQPTXgut	DHQgut	63.2432	0	31.6216	6.64727	1.15574	5.75152	8.84453e-09	0.000128613	0	0	0	0	0	14.345	0	13.224	7.722	12.627
TRINITY_DN112783_c0_g1	DHQPTXgut	DHQgut	78.5803	0	39.2901	6.70039	1.16904	5.73153	9.95291e-09	0.000128613	0	0	0	0	0	0	0.907	9.468	50.513	4.128
TRINITY_DN22403_c0_g1	DHQPTXgut	DHQgut	1636.63	127.619	882.124	3.48809	0.613082	5.68944	1.27457e-08	0.000146401	18.38	14.328	14.268	30.059	16.095	272.884	19.053	249.676	538.004	205.298
TRINITY_DN358368_c0_g1	DHQPTXgut	DHQgut	0	30.8772	15.4386	-6.46019	1.15163	-5.60963	2.02763e-08	0.00020961	1.678	6.386	2.296	3.576	8.233	0	0	0	0	0
TRINITY_DN201913_c7_g1	DHQPTXgut	DHQgut	0	28.3648	14.1824	-6.39063	1.15273	-5.5439	2.95808e-08	0.000264544	2.263	4.332	3.084	3.304	7.356	0	0	0	0	0
TRINITY_DN428607_c1_g1	DHQPTXgut	DHQgut	0	46.6195	23.3097	-6.52	1.17746	-5.53735	3.07082e-08	0.000264544	0	14.404	6.827	1.858	10.246	0	0	0	0	0
TRINITY_DN57600_c0_g2	DHQPTXgut	DHQgut	36.3122	0	18.1561	6.31358	1.14418	5.518	3.42883e-08	0.000272663	0	0	0	0	0	2.679	9.424	7.542	3.257	4.565
TRINITY_DN739376_c0_g1	DHQPTXgut	DHQgut	0	27.7158	13.8579	-6.32087	1.15927	-5.45248	4.96733e-08	0.000366791	2.436	2.316	3.32	3.537	7.882	0	0	0	0	0
TRINITY_DN7147_c2_g1	DHQPTXgut	DHQgut	0	26.5334	13.2667	-6.28571	1.16029	-5.41737	6.04815e-08	0.000411627	2.001	3.864	7.218	2.951	3.274	0	0	0	0	0
TRINITY_DN37245_c0_g1	DHQPTXgut	DHQgut	166.062	5.111	85.5864	4.48477	0.829273	5.40807	6.37088e-08	0.000411627	0.752	1.103	0.943	1.039	0	26.599	0	18.824	56.016	30.686
TRINITY_DN853752_c0_g1	DHQPTXgut	DHQgut	0	41.322	20.661	-6.29744	1.1924	-5.28134	1.28246e-07	0.000779861	0	2.336	6.696	3.576	15.891	0	0	0	0	0
TRINITY_DN56903_c0_g1	DHQPTXgut	DHQgut	30.2744	0	15.1372	6.07514	1.15856	5.2437	1.57385e-07	0.000856625	0	0	0	0	0	2.881	4.84	7.443	4.531	3.315
TRINITY_DN627165_c0_g1	DHQPTXgut	DHQgut	0.0759281	25.2502	12.6631	-5.72395	1.0917	-5.24316	1.57851e-07	0.000856625	4.338	2.431	3.51	3.754	4.154	0	0	0	0	0.091
TRINITY_DN219736_c0_g1	DHQPTXgut	DHQgut	0	37.0442	18.5221	-6.23684	1.19156	-5.23417	1.65728e-07	0.000856625	5.26	0	4.794	7.784	8.595	0	0	0	0	0
TRINITY_DN55965_c1_g1	DHQPTXgut	DHQgut	45.7909	0	22.8955	6.18273	1.18479	5.21842	1.80453e-07	0.000888317	0	0	0	0	0	14.251	0	5.644	7.502	7.92
TRINITY_DN250515_c0_g3	DHQPTXgut	DHQgut	0	23.111	11.5555	-6.10168	1.17124	-5.2096	1.89248e-07	0.00088927	2.642	2.49	3.609	3.865	4.275	0	0	0	0	0
TRINITY_DN366335_c1_g1	DHQPTXgut	DHQgut	44.323	0	22.1615	6.15788	1.18499	5.19655	2.03023e-07	0.000912517	0	0	0	0	0	9.226	0	8.469	7.393	8.637
TRINITY_DN47040_c1_g2	DHQPTXgut	DHQgut	39.7798	0	19.8899	6.12375	1.18028	5.18837	2.12139e-07	0.000913762	0	0	0	0	0	10.987	6.679	0	8.782	5.245
TRINITY_DN180387_c0_g2	DHQPTXgut	DHQgut	28.758	0	14.379	6.00572	1.16357	5.16146	2.45031e-07	0.00101322	0	0	0	0	0	6.006	2.125	4.133	4.116	5.902
TRINITY_DN66397_c0_g1	DHQPTXgut	DHQgut	30.1562	0	15.0781	6.00591	1.16876	5.13868	2.76674e-07	0.00110006	0	0	0	0	0	3.54	4.999	4.853	1.225	8.239
TRINITY_DN226409_c0_g1	DHQPTXgut	DHQgut	43.2863	0	21.6432	6.07683	1.19272	5.09494	3.48853e-07	0.00133319	0	0	0	0	0	5.824	0	12	10.947	4.077
TRINITY_DN35478_c0_g1	DHQPTXgut	DHQgut	45.8197	0	22.9099	6.08559	1.19597	5.0884	3.61098e-07	0.00133319	0	0	0	0	0	0	2.643	20.648	7.847	2.117
TRINITY_DN136927_c4_g1	DHQPTXgut	DHQgut	0	23.1423	11.5712	-6.00917	1.18253	-5.08163	3.74217e-07	0.00133398	1.753	1.705	4.794	2.595	5.73	0	0	0	0	0
TRINITY_DN81551_c0_g2	DHQPTXgut	DHQgut	1053.73	14.5699	534.148	5.13327	1.01354	5.06468	4.09077e-07	0.00140964	2.805	1.715	0.947	4.216	1.153	169.322	0	137.067	294.252	230.497
TRINITY_DN84836_c0_g1	DHQPTXgut	DHQgut	29.7885	0	14.8942	5.93769	1.1783	5.0392	4.67487e-07	0.00155895	0	0	0	0	0	1.602	4.337	1.555	13.162	3.698
TRINITY_DN81787_c2_g1	DHQPTXgut	DHQgut	0	34.177	17.0885	-6.04027	1.20735	-5.00291	5.64714e-07	0.00182433	1.602	14.945	0	2.884	5.537	0	0	0	0	0
TRINITY_DN836389_c0_g1	DHQPTXgut	DHQgut	0	34.5997	17.2998	-6.02464	1.20915	-4.98256	6.27495e-07	0.00196571	2.775	0	3.792	4.073	13.415	0	0	0	0	0
TRINITY_DN101637_c0_g9	DHQPTXgut	DHQgut	0	30.9359	15.4679	-5.98138	1.207	-4.95558	7.21147e-07	0.00208792	2.364	9.012	3.224	0	7.681	0	0	0	0	0
TRINITY_DN146292_c1_g1	DHQPTXgut	DHQgut	39.8953	0	19.9477	5.94906	1.20199	4.94935	7.44617e-07	0.00208792	0	0	0	0	0	10.098	0	2.036	12.161	7.664
TRINITY_DN10977_c0_g1	DHQPTXgut	DHQgut	27.9313	0	13.9656	5.84975	1.1822	4.94819	7.49084e-07	0.00208792	0	0	0	0	0	6.275	6.633	4.303	2.99	0.88
TRINITY_DN162128_c2_g1	DHQPTXgut	DHQgut	0	28.7783	14.3892	-5.96036	1.20472	-4.94752	7.51648e-07	0.00208792	5.189	7.37	3.543	5.562	0	0	0	0	0	0
TRINITY_DN30541_c0_g2	DHQPTXgut	DHQgut	27.2997	0	13.6498	5.83931	1.18122	4.94346	7.67492e-07	0.00208792	0	0	0	0	0	6.64	4.369	4.571	0.979	3.758
TRINITY_DN61380_c3_g1	DHQPTXgut	DHQgut	40.2885	0	20.1443	5.92942	1.20471	4.92186	8.57239e-07	0.00227228	0	0	0	0	0	9.611	11.338	4.408	5.516	0
TRINITY_DN270251_c1_g1	DHQPTXgut	DHQgut	37.9518	0	18.9759	5.8946	1.20364	4.8973	9.7163e-07	0.00251111	0	0	0	0	0	7.552	0	10.546	5.884	4.144
TRINITY_DN15330_c3_g1	DHQPTXgut	DHQgut	25.7133	0	12.8567	5.77788	1.18392	4.88029	1.05931e-06	0.00267093	0	0	0	0	0	3.803	5.513	5.207	1.32	3.407
TRINITY_DN41702_c5_g1	DHQPTXgut	DHQgut	0	29.1382	14.5691	-5.90206	1.21129	-4.87255	1.10167e-06	0.00271161	5.392	2.529	3.686	0	9.068	0	0	0	0	0
TRINITY_DN16145_c2_g1	DHQPTXgut	DHQgut	41.9229	0	20.9615	5.89691	1.21164	4.86686	1.13383e-06	0.00272585	0	0	0	0	0	13.006	0	2.268	1.438	15.735
TRINITY_DN102773_c0_g1	DHQPTXgut	DHQgut	0	44.8489	22.4245	-5.95329	1.23035	-4.8387	1.30692e-06	0.00307057	0	7.586	11.058	0	13.067	0	0	0	0	0
TRINITY_DN16447_c2_g1	DHQPTXgut	DHQgut	0	28.9828	14.4914	-5.86101	1.21511	-4.82343	1.4111e-06	0.00318626	0	4.165	2.945	6.34	7.048	0	0	0	0	0
TRINITY_DN7650_c4_g3	DHQPTXgut	DHQgut	37.3652	0	18.6826	5.83387	1.20996	4.82155	1.4245e-06	0.00318626	0	0	0	0	0	5.013	9.948	7.064	6.366	0
TRINITY_DN21647_c0_g2	DHQPTXgut	DHQgut	0	28.1447	14.0724	-5.84733	1.21488	-4.81308	1.48623e-06	0.00318626	2.925	2.434	5.816	9.509	0	0	0	0	0	0
TRINITY_DN8787_c0_g1	DHQPTXgut	DHQgut	31.9544	0	15.9772	5.79127	1.20345	4.81222	1.49262e-06	0.00318626	0	0	0	0	0	3.769	10.208	0	6.329	5.293
TRINITY_DN25728_c0_g1	DHQPTXgut	DHQgut	37.6012	0	18.8006	5.82856	1.21179	4.80987	1.51027e-06	0.00318626	0	0	0	0	0	2.239	0	3.134	10.785	14.261
TRINITY_DN10712_c0_g1	DHQPTXgut	DHQgut	0	19.1596	9.57978	-5.74282	1.20022	-4.78479	1.71166e-06	0.00353893	4.009	1.916	4.434	1.83	1.722	0	0	0	0	0
TRINITY_DN81615_c2_g1	DHQPTXgut	DHQgut	36.9277	0	18.4639	5.78818	1.21378	4.76873	1.85394e-06	0.00375793	0	0	0	0	0	0	4.317	16.044	1.364	4.566
TRINITY_DN279684_c0_g1	DHQPTXgut	DHQgut	22.7229	0	11.3615	5.64485	1.19033	4.74226	2.11345e-06	0.00416778	0	0	0	0	0	4.955	3.463	3.43	2.527	2.762
TRINITY_DN39349_c0_g1	DHQPTXgut	DHQgut	0	27.6731	13.8365	-5.78451	1.22035	-4.74004	2.13676e-06	0.00416778	0	5.711	8.069	2.91	3.219	0	0	0	0	0
TRINITY_DN72479_c1_g2	DHQPTXgut	DHQgut	0	18.4599	9.22995	-5.69316	1.20326	-4.73143	2.22939e-06	0.00423361	3.744	1.761	3.832	2.806	1.539	0	0	0	0	0
TRINITY_DN50169_c4_g1	DHQPTXgut	DHQgut	26.437	0	13.2185	5.67467	1.19988	4.72935	2.25242e-06	0.00423361	0	0	0	0	0	3.821	5.245	7.951	0.638	1.59
TRINITY_DN214381_c0_g1	DHQPTXgut	DHQgut	36.1842	0	18.0921	5.73541	1.21845	4.70714	2.51218e-06	0.00455498	0	0	0	0	0	3.048	4.316	12.603	0	6.168
TRINITY_DN106079_c1_g1	DHQPTXgut	DHQgut	32.5574	0	16.2787	5.71045	1.21396	4.70397	2.55155e-06	0.00455498	0	0	0	0	0	6.761	0	4.65	7.805	6.223
TRINITY_DN17722_c5_g1	DHQPTXgut	DHQgut	34.2364	0	17.1182	5.71748	1.21619	4.70114	2.58718e-06	0.00455498	0	0	0	0	0	0	3.774	15.001	2.796	2.974
TRINITY_DN221255_c1_g2	DHQPTXgut	DHQgut	0	28.4823	14.2412	-5.75613	1.22467	-4.70015	2.59965e-06	0.00455498	2.459	0	3.348	10.727	3.973	0	0	0	0	0
TRINITY_DN329818_c2_g1	DHQPTXgut	DHQgut	34.9902	0	17.4951	5.71621	1.21838	4.69164	2.71021e-06	0.00466955	0	0	0	0	0	0	11.054	10.786	2.757	1.111
TRINITY_DN50501_c0_g2	DHQPTXgut	DHQgut	0.477966	27.6206	14.0493	-4.58155	0.977988	-4.68467	2.80416e-06	0.00473386	3.166	6.774	2.402	5.685	2.221	0	0	0	0.194	0.186
TRINITY_DN427664_c0_g3	DHQPTXgut	DHQgut	0	25.6339	12.817	-5.72232	1.22216	-4.68213	2.83912e-06	0.00473386	5.927	2.277	6.494	0	3.898	0	0	0	0	0
TRINITY_DN169364_c0_g1	DHQPTXgut	DHQgut	0	26.2253	13.1126	-5.69754	1.22614	-4.64671	3.37268e-06	0.00542118	8.325	2.428	1.579	7.496	0	0	0	0	0	0
TRINITY_DN24857_c0_g2	DHQPTXgut	DHQgut	21.0903	0	10.5452	5.55203	1.19711	4.63784	3.52067e-06	0.00542118	0	0	0	0	0	2.88	3.647	2.014	3.565	4.452
TRINITY_DN1316660_c0_g1	DHQPTXgut	DHQgut	0	27.1147	13.5573	-5.69467	1.22799	-4.63741	3.5281e-06	0.00542118	0	1.754	5.273	9.375	3.154	0	0	0	0	0
TRINITY_DN82129_c1_g1	DHQPTXgut	DHQgut	28.5528	0	14.2764	5.62884	1.21391	4.63697	3.53557e-06	0.00542118	0	0	0	0	0	7.102	3.298	0	7.036	5.418
TRINITY_DN23777_c1_g1	DHQPTXgut	DHQgut	21.5349	0	10.7675	5.55243	1.19789	4.6352	3.56598e-06	0.00542118	0	0	0	0	0	3.442	2.74	4.292	1.995	3.812
TRINITY_DN59671_c2_g1	DHQPTXgut	DHQgut	30.7749	0	15.3875	5.63958	1.21755	4.6319	3.62319e-06	0.00542832	0	0	0	0	0	0	2.735	10.696	4.091	5.5
TRINITY_DN19257_c1_g1	DHQPTXgut	DHQgut	33.5457	0	16.7728	5.65099	1.22235	4.62305	3.78143e-06	0.00545113	0	0	0	0	0	9.802	0	8.98	3.853	1.971
TRINITY_DN170500_c1_g1	DHQPTXgut	DHQgut	22.2334	0	11.1167	5.54869	1.20121	4.61925	3.8513e-06	0.00545113	0	0	0	0	0	3.511	4.962	4.808	1.408	1.962
TRINITY_DN152851_c1_g1	DHQPTXgut	DHQgut	22.2787	0	11.1393	5.55001	1.20174	4.61831	3.86877e-06	0.00545113	0	0	0	0	0	2.292	1.592	4.741	6.601	1.887
TRINITY_DN516233_c1_g1	DHQPTXgut	DHQgut	0	25.8065	12.9032	-5.66952	1.22764	-4.61824	3.87017e-06	0.00545113	2.724	2.554	0	3.988	8.783	0	0	0	0	0
TRINITY_DN45170_c1_g1	DHQPTXgut	DHQgut	23.7611	0	11.8805	5.56481	1.20579	4.61508	3.92941e-06	0.00545113	0	0	0	0	0	1.525	2.763	5.393	0.923	7.66
TRINITY_DN393372_c1_g1	DHQPTXgut	DHQgut	32.5458	0	16.2729	5.63965	1.22236	4.61374	3.95479e-06	0.00545113	0	0	0	0	0	0	8.806	5.882	0.712	9.463
TRINITY_DN974854_c0_g1	DHQPTXgut	DHQgut	31.6345	0	15.8172	5.62105	1.22158	4.60147	4.19528e-06	0.00570653	0	0	0	0	0	6.525	0	8.984	4.272	3.668
TRINITY_DN84012_c0_g3	DHQPTXgut	DHQgut	22.9004	0	11.4502	5.53598	1.205	4.59417	4.34469e-06	0.005833	0	0	0	0	0	6.242	1.56	5.661	1.901	1.747
TRINITY_DN415851_c3_g1	DHQPTXgut	DHQgut	0	25.202	12.601	-5.63855	1.22991	-4.58452	4.55027e-06	0.00584922	2.11	10.149	2.867	0	3.432	0	0	0	0	0
TRINITY_DN10296_c7_g1	DHQPTXgut	DHQgut	22.795	0	11.3975	5.53014	1.20647	4.58374	4.56728e-06	0.00584922	0	0	0	0	0	4.278	7.468	2.96	1.433	1.191
TRINITY_DN48788_c2_g3	DHQPTXgut	DHQgut	21.7576	0	10.8788	5.51574	1.2034	4.58345	4.57369e-06	0.00584922	0	0	0	0	0	3.769	2.643	5.162	1.308	3.176
TRINITY_DN49705_c0_g1	DHQPTXgut	DHQgut	36.895	0	18.4475	5.64144	1.23094	4.58302	4.5831e-06	0.00584922	0	0	0	0	0	10.891	0.132	0	4.384	13.956
TRINITY_DN9592_c8_g1	DHQPTXgut	DHQgut	0.439674	34.5544	17.4971	-5.15778	1.13192	-4.55667	5.197e-06	0.00649835	0	3.751	8.599	6.811	5.401	0	0	0.329	0	0
TRINITY_DN1197968_c0_g1	DHQPTXgut	DHQgut	0	39.2918	19.6459	-5.68424	1.24768	-4.55585	5.21744e-06	0.00649835	3.255	3.534	22.163	0	0	0	0	0	0	0
TRINITY_DN50149_c2_g1	DHQPTXgut	DHQgut	21.282	0	10.641	5.48451	1.2054	4.54997	5.36548e-06	0.00660318	0	0	0	0	0	3.951	2.691	5.25	1.832	1.941
TRINITY_DN26128_c0_g1	DHQPTXgut	DHQgut	27.6379	0	13.8189	5.5505	1.22089	4.54628	5.46022e-06	0.00664072	0	0	0	0	0	3.951	10.112	0	4.136	3.64
TRINITY_DN7839_c2_g1	DHQPTXgut	DHQgut	32.1888	0	16.0944	5.56905	1.2288	4.53212	5.83951e-06	0.00701943	0	0	0	0	0	4.64	0	10.087	8.179	1.174
TRINITY_DN227255_c1_g5	DHQPTXgut	DHQgut	20.9659	0	10.4829	5.46645	1.207	4.52894	5.92794e-06	0.00704382	0	0	0	0	0	5.058	1.766	3.503	4.301	1.455
TRINITY_DN965_c2_g1	DHQPTXgut	DHQgut	0	24.9205	12.4603	-5.58225	1.23437	-4.52235	6.11564e-06	0.00718428	0	1.859	5.258	7.602	3.14	0	0	0	0	0
TRINITY_DN23617_c7_g4	DHQPTXgut	DHQgut	0	24.3126	12.1563	-5.57335	1.23389	-4.51688	6.27577e-06	0.00728955	0	3.573	4.783	2.574	6.345	0	0	0	0	0
TRINITY_DN391946_c0_g1	DHQPTXgut	DHQgut	0	36.0147	18.0073	-5.63225	1.2483	-4.51192	6.42435e-06	0.00734019	0	10.237	8.681	0	6.928	0	0	0	0	0
TRINITY_DN223005_c0_g1	DHQPTXgut	DHQgut	0	38.4946	19.2473	-5.64004	1.25037	-4.5107	6.46137e-06	0.00734019	0	0	13.147	8.215	6.041	0	0	0	0	0
TRINITY_DN4095_c1_g1	DHQPTXgut	DHQgut	22.3561	0	11.178	5.46368	1.21285	4.50481	6.64333e-06	0.00743137	0	0	0	0	0	7.484	2.603	3.085	3.084	0.559
TRINITY_DN55270_c0_g1	DHQPTXgut	DHQgut	20.7288	0	10.3644	5.44793	1.20972	4.50347	6.68541e-06	0.00743137	0	0	0	0	0	1.869	1.281	2.595	3.739	6.741
TRINITY_DN63805_c0_g2	DHQPTXgut	DHQgut	22.635	0	11.3175	5.46413	1.21413	4.50043	6.78146e-06	0.00745795	0	0	0	0	0	7.516	1.58	2.61	4.982	0.634
TRINITY_DN622648_c0_g1	DHQPTXgut	DHQgut	28.2826	0	14.1413	5.51049	1.22683	4.49163	7.06806e-06	0.00765238	0	0	0	0	0	0	9.227	5.395	5.763	1.571
TRINITY_DN543145_c0_g1	DHQPTXgut	DHQgut	21.4855	0	10.7428	5.44141	1.21177	4.49048	7.10631e-06	0.00765238	0	0	0	0	0	2.531	1.766	6.993	3.118	1.281
TRINITY_DN29249_c1_g1	DHQPTXgut	DHQgut	19.9518	0	9.97591	5.42253	1.20872	4.48616	7.25189e-06	0.00772865	0	0	0	0	0	2.585	4.155	3.567	3.519	1.441
TRINITY_DN70909_c1_g1	DHQPTXgut	DHQgut	0	17.3209	8.66044	-5.47294	1.22355	-4.47299	7.71328e-06	0.00795337	1.312	1.271	1.796	5.864	2.155	0	0	0	0	0
TRINITY_DN257593_c0_g2	DHQPTXgut	DHQgut	33.2717	0	16.6358	5.5245	1.23553	4.47137	7.77205e-06	0.00795337	0	0	0	0	0	9.454	0	11.392	1.085	1.773
TRINITY_DN71173_c3_g1	DHQPTXgut	DHQgut	25.6832	0	12.8416	5.47432	1.22447	4.47075	7.79471e-06	0.00795337	0	0	0	0	0	3.916	5.47	0	4.088	7.218
TRINITY_DN8066_c2_g3	DHQPTXgut	DHQgut	19.8581	0	9.92904	5.40823	1.20985	4.47016	7.81596e-06	0.00795337	0	0	0	0	0	2.891	4.081	3.975	1.974	1.989
TRINITY_DN717248_c0_g1	DHQPTXgut	DHQgut	0	23.4187	11.7094	-5.52492	1.23664	-4.46767	7.90772e-06	0.00795337	0	3.055	5.182	5.836	2.758	0	0	0	0	0
TRINITY_DN16681_c4_g1	DHQPTXgut	DHQgut	0	23.4328	11.7164	-5.52465	1.23671	-4.46722	7.92437e-06	0.00795337	2.005	4.257	0	3.25	7.241	0	0	0	0	0
TRINITY_DN159795_c1_g2	DHQPTXgut	DHQgut	0	23.0844	11.5422	-5.5175	1.23657	-4.46194	8.12222e-06	0.00804361	1.892	3.67	0	4.651	6.182	0	0	0	0	0
TRINITY_DN461207_c0_g3	DHQPTXgut	DHQgut	0	22.4943	11.2471	-5.51258	1.23581	-4.46068	8.16989e-06	0.00804361	2.241	4.291	6.098	0	3.648	0	0	0	0	0
TRINITY_DN39930_c3_g1	DHQPTXgut	DHQgut	28.6312	0	14.3156	5.48503	1.23039	4.45796	8.27432e-06	0.00806957	0	0	0	0	0	6.507	0	4.303	8.695	2.71
TRINITY_DN3092_c0_g1	DHQPTXgut	DHQgut	0	22.2198	11.1099	-5.49966	1.23639	-4.44817	8.66068e-06	0.00829744	4.771	2.274	5.255	0	3.874	0	0	0	0	0
TRINITY_DN2287_c38_g1	DHQPTXgut	DHQgut	0	35.2991	17.6495	-5.57132	1.25255	-4.44797	8.6685e-06	0.00829744	4.961	0	10.14	10.833	0	0	0	0	0	0
TRINITY_DN535061_c0_g1	DHQPTXgut	DHQgut	0	23.2405	11.6203	-5.4979	1.23879	-4.43811	9.07514e-06	0.0084931	2.481	2.355	0	3.611	8.01	0	0	0	0	0
TRINITY_DN231446_c1_g1	DHQPTXgut	DHQgut	0	24.2985	12.1493	-5.50395	1.24052	-4.43679	9.13109e-06	0.0084931	0	1.797	3.781	2.738	8.525	0	0	0	0	0
TRINITY_DN239_c75_g3	DHQPTXgut	DHQgut	0	16.6772	8.33859	-5.43556	1.22539	-4.43576	9.17463e-06	0.0084931	1.308	1.783	5.103	1.364	2.542	0	0	0	0	0
TRINITY_DN2249_c0_g1	DHQPTXgut	DHQgut	19.8593	0	9.92963	5.38187	1.21371	4.43421	9.24089e-06	0.0084931	0	0	0	0	0	1.618	2.754	4.516	1.519	4.736
TRINITY_DN31966_c1_g2	DHQPTXgut	DHQgut	100.918	2.62981	51.7739	4.39813	0.992186	4.43276	9.30325e-06	0.0084931	0.274	0.623	0.369	0.718	0	0	1.59	19.223	0.726	56.895
TRINITY_DN616703_c2_g1	DHQPTXgut	DHQgut	0	15.7127	7.85636	-5.4197	1.22311	-4.43107	9.37674e-06	0.0084931	1.766	1.718	2.413	2.615	2.887	0	0	0	0	0
TRINITY_DN265425_c1_g1	DHQPTXgut	DHQgut	0	38.5535	19.2768	-5.56291	1.25678	-4.42632	9.58524e-06	0.0084931	0	1.411	0	19.177	6.733	0	0	0	0	0
TRINITY_DN22755_c0_g1	DHQPTXgut	DHQgut	0	34.444	17.222	-5.54898	1.25364	-4.42628	9.58719e-06	0.0084931	5.094	16.312	0	0	4.118	0	0	0	0	0
TRINITY_DN208074_c0_g1	DHQPTXgut	DHQgut	25.9824	0	12.9912	5.43947	1.22906	4.42572	9.61232e-06	0.0084931	0	0	0	0	0	7.672	2.691	0	2.666	7.542
TRINITY_DN145415_c2_g1	DHQPTXgut	DHQgut	0	23.5084	11.7542	-5.48667	1.24056	-4.42273	9.74602e-06	0.00853826	2.126	2.047	0	9.362	3.464	0	0	0	0	0
TRINITY_DN221963_c1_g1	DHQPTXgut	DHQgut	0.37964	33.9066	17.1431	-4.80109	1.08633	-4.41953	9.89139e-06	0.00858997	0.59	11.161	5.066	7.355	0.976	0	0	0	0	0.298
TRINITY_DN293384_c0_g1	DHQPTXgut	DHQgut	30.3166	0	15.1583	5.46116	1.23627	4.41746	9.98656e-06	0.00858997	0	0	0	0	0	0	4.687	13.714	1.146	1.868
TRINITY_DN259925_c0_g1	DHQPTXgut	DHQgut	29.5213	0	14.7606	5.45488	1.23525	4.416	1.00543e-05	0.00858997	0	0	0	0	0	9.241	0	7.664	1.899	2.844
TRINITY_DN49092_c0_g1	DHQPTXgut	DHQgut	26.4207	0	13.2104	5.42092	1.2318	4.40083	1.07839e-05	0.00907145	0	0	0	0	0	0	4.687	7.728	5.744	1.868
TRINITY_DN86016_c6_g1	DHQPTXgut	DHQgut	31.9739	0	15.9869	5.45958	1.24063	4.40064	1.07934e-05	0.00907145	0	0	0	0	0	5.247	14.175	3.947	0	0.804
TRINITY_DN71781_c0_g1	DHQPTXgut	DHQgut	0	15.7152	7.85762	-5.39128	1.22658	-4.39536	1.10591e-05	0.00921985	2.905	1.504	3.822	1.331	1.887	0	0	0	0	0
TRINITY_DN81444_c1_g1	DHQPTXgut	DHQgut	0	21.586	10.793	-5.442	1.24048	-4.38701	1.14917e-05	0.00950381	5.227	2.474	0	3.823	4.232	0	0	0	0	0
TRINITY_DN168029_c0_g1	DHQPTXgut	DHQgut	22.6908	0	11.3454	5.37301	1.22596	4.3827	1.17218e-05	0.00957915	0	0	0	0	0	1.388	5.409	5.22	4.948	0.193
TRINITY_DN37193_c1_g1	DHQPTXgut	DHQgut	0	22.7568	11.3784	-5.44559	1.24276	-4.38184	1.17681e-05	0.00957915	3.357	0	4.117	2.801	5.9	0	0	0	0	0
TRINITY_DN400935_c0_g3	DHQPTXgut	DHQgut	28.5125	0	14.2563	5.41563	1.23724	4.37718	1.20223e-05	0.00969987	0	0	0	0	0	2.641	0	10.919	4.5	2.953
TRINITY_DN211137_c1_g1	DHQPTXgut	DHQgut	0	33.8574	16.9287	-5.49829	1.25691	-4.37445	1.21738e-05	0.00969987	8.194	2.557	0	0	13.231	0	0	0	0	0
TRINITY_DN80197_c0_g1	DHQPTXgut	DHQgut	0	25.1581	12.579	-5.45556	1.24726	-4.37402	1.21979e-05	0.00969987	4.482	0.965	12.197	0	0.897	0	0	0	0	0
TRINITY_DN93338_c0_g2	DHQPTXgut	DHQgut	0	22.0504	11.0252	-5.43002	1.24286	-4.36898	1.24828e-05	0.00985061	0	6.247	2.945	3.17	3.524	0	0	0	0	0
TRINITY_DN105589_c0_g3	DHQPTXgut	DHQgut	18.7034	0	9.35171	5.31023	1.21784	4.36035	1.29854e-05	0.0101696	0	0	0	0	0	2.98	4.555	2.909	1.577	2.013
TRINITY_DN691770_c1_g1	DHQPTXgut	DHQgut	29.0886	0	14.5443	5.39986	1.2404	4.35334	1.34082e-05	0.0104218	0	0	0	0	0	11.509	0	5.25	3.999	1.077
TRINITY_DN102374_c0_g4	DHQPTXgut	DHQgut	28.6019	0	14.3009	5.39263	1.23998	4.34897	1.36777e-05	0.010552	0	0	0	0	0	3.803	0	10.413	1.387	5.343
TRINITY_DN301127_c0_g1	DHQPTXgut	DHQgut	0	20.7951	10.3975	-5.3952	1.24313	-4.34002	1.42469e-05	0.0109097	5.094	2.412	3.478	0	4.118	0	0	0	0	0
TRINITY_DN219608_c3_g1	DHQPTXgut	DHQgut	22.9579	0	11.4789	5.3352	1.23023	4.33676	1.44596e-05	0.0109202	0	0	0	0	0	3.354	2.367	9.227	0.265	1.176
TRINITY_DN244676_c1_g1	DHQPTXgut	DHQgut	0	21.7249	10.8625	-5.39887	1.24498	-4.3365	1.44768e-05	0.0109202	1.733	3.747	0	7.163	3.164	0	0	0	0	0
TRINITY_DN61256_c0_g1	DHQPTXgut	DHQgut	231.664	27.0334	129.349	2.89791	0.668495	4.33498	1.45776e-05	0.0109202	3.985	3.866	1.817	7.901	2.182	52.051	1.35	74.761	26.474	14.334
TRINITY_DN25337_c0_g2	DHQPTXgut	DHQgut	25.6172	0	12.8086	5.3597	1.23718	4.3322	1.4763e-05	0.0109795	0	0	0	0	0	7.749	0.873	0	5.207	6.536
TRINITY_DN681950_c2_g1	DHQPTXgut	DHQgut	0	35.1677	17.5838	-5.45456	1.26192	-4.32242	1.54326e-05	0.0113919	0	2.554	3.719	0	17.566	0	0	0	0	0
TRINITY_DN5512_c3_g1	DHQPTXgut	DHQgut	23.3223	0	11.6612	5.33083	1.23413	4.31951	1.56375e-05	0.0113919	0	0	0	0	0	3.736	5.245	0	3.798	5.811
TRINITY_DN348013_c10_g1	DHQPTXgut	DHQgut	20.6557	0	10.3279	5.29869	1.22697	4.31851	1.57089e-05	0.0113919	0	0	0	0	0	7.197	3.344	3.311	0.812	0.819
TRINITY_DN219825_c0_g1	DHQPTXgut	DHQgut	27.5692	0	13.7846	5.35946	1.24141	4.31723	1.57998e-05	0.0113919	0	0	0	0	0	8.566	0	4.975	6.284	1.104
TRINITY_DN107086_c1_g2	DHQPTXgut	DHQgut	24.7285	0	12.3642	5.33909	1.23697	4.31628	1.58684e-05	0.0113919	0	0	0	0	0	8.051	1.692	0	3.105	6.695
TRINITY_DN643374_c5_g1	DHQPTXgut	DHQgut	0	20.1736	10.0868	-5.36434	1.24465	-4.30992	1.63316e-05	0.0116436	5.283	2.49	3.609	3.865	0	0	0	0	0	0
TRINITY_DN90416_c2_g1	DHQPTXgut	DHQgut	28.3842	0	14.1921	5.34602	1.2445	4.2957	1.74143e-05	0.0123304	0	0	0	0	0	11.852	0	5.393	2.757	1.111
TRINITY_DN101871_c3_g2	DHQPTXgut	DHQgut	0	22.1697	11.0848	-5.36116	1.24953	-4.29054	1.78242e-05	0.0125348	1.666	0	6.848	4.926	2.726	0	0	0	0	0
TRINITY_DN97385_c3_g1	DHQPTXgut	DHQgut	0	21.9094	10.9547	-5.35631	1.24949	-4.28681	1.81253e-05	0.0125537	0	5.009	2.664	1.464	6.417	0	0	0	0	0.017
TRINITY_DN17377_c0_g2	DHQPTXgut	DHQgut	3.92546	55.2915	29.6085	-3.51397	0.8198	-4.28638	1.81611e-05	0.0125537	7.01	2.118	14.899	12.889	3.587	0.599	0.752	0.827	0.6	0
TRINITY_DN105334_c1_g2	DHQPTXgut	DHQgut	0	34.2847	17.1423	-5.417	1.26397	-4.28571	1.82155e-05	0.0125537	0	2.138	4.565	0	16.786	0	0	0	0	0
TRINITY_DN529975_c2_g1	DHQPTXgut	DHQgut	27.1634	0	13.5817	5.32783	1.24374	4.28371	1.83805e-05	0.0125836	0	0	0	0	0	5.396	1.901	7.433	0	5.289
TRINITY_DN27935_c0_g4	DHQPTXgut	DHQgut	19.2995	0	9.64976	5.25172	1.22733	4.27898	1.87753e-05	0.0127693	0	0	0	0	0	2.886	4.319	4.948	1.023	1.024
TRINITY_DN1327259_c0_g1	DHQPTXgut	DHQgut	0	32.8678	16.4339	-5.4015	1.26364	-4.27455	1.91521e-05	0.0129144	0	1.948	11.01	0	9.906	0	0	0	0	0
TRINITY_DN76953_c1_g1	DHQPTXgut	DHQgut	18.2348	0	9.11738	5.23509	1.225	4.27355	1.92384e-05	0.0129144	0	0	0	0	0	2.979	2.106	4.102	1.02	3.344
TRINITY_DN2877_c0_g1	DHQPTXgut	DHQgut	0	21.05	10.525	-5.33537	1.24931	-4.27065	1.94906e-05	0.0129992	3.01	0	3.658	4.085	4.46	0	0	0	0	0
TRINITY_DN47336_c0_g1	DHQPTXgut	DHQgut	26.5577	0	13.2788	5.30805	1.24492	4.26376	2.01017e-05	0.0133209	0	0	0	0	0	9.454	0	1.502	7.305	2.609
TRINITY_DN14543_c5_g4	DHQPTXgut	DHQgut	25.3679	0	12.6839	5.2909	1.24327	4.25562	2.08471e-05	0.0137268	0	0	0	0	0	3.603	0	7.621	4.848	2.935
TRINITY_DN1020832_c0_g1	DHQPTXgut	DHQgut	0	20.9086	10.4543	-5.3171	1.25107	-4.25003	2.13744e-05	0.0138416	8.451	1.646	0	2.498	2.765	0	0	0	0	0
TRINITY_DN57552_c0_g1	DHQPTXgut	DHQgut	0	15.1004	7.55021	-5.25967	1.23806	-4.24832	2.15375e-05	0.0138416	1.173	1.125	2.867	1.753	3.858	0	0	0	0	0
TRINITY_DN357_c18_g1	DHQPTXgut	DHQgut	25.8588	0	12.9294	5.28859	1.24491	4.24818	2.15513e-05	0.0138416	0	0	0	0	0	6.761	4.782	4.65	0	3.047
TRINITY_DN308570_c1_g1	DHQPTXgut	DHQgut	25.9342	0	12.9671	5.28784	1.24475	4.24812	2.1557e-05	0.0138416	0	0	0	0	0	0	1.946	11.79	2.685	2.229
TRINITY_DN137800_c0_g1	DHQPTXgut	DHQgut	23.0445	0	11.5223	5.26449	1.24077	4.24292	2.20633e-05	0.0140792	0	0	0	0	0	3.916	8.205	0	4.088	2.2
TRINITY_DN376359_c7_g1	DHQPTXgut	DHQgut	0	20.2756	10.1378	-5.29508	1.25139	-4.23135	2.32291e-05	0.0146882	0	3.621	5.095	2.758	3.044	0	0	0	0	0
TRINITY_DN219657_c3_g1	DHQPTXgut	DHQgut	17.3023	0	8.65114	5.18904	1.22654	4.23065	2.33017e-05	0.0146882	0	0	0	0	0	2.821	1.992	3.893	2.894	1.583
TRINITY_DN6365_c0_g2	DHQPTXgut	DHQgut	29.1103	0	14.5552	5.28941	1.2516	4.22613	2.37748e-05	0.0148956	0	0	0	0	0	4.949	0	13.224	1.236	0.981
TRINITY_DN568645_c0_g1	DHQPTXgut	DHQgut	17.9169	0	8.95843	5.18988	1.22993	4.21966	2.4467e-05	0.0152369	0	0	0	0	0	4.36	1.957	2.035	4.824	0.804
TRINITY_DN1147928_c0_g1	DHQPTXgut	DHQgut	16.9126	0	8.45628	5.17123	1.2271	4.21419	2.50672e-05	0.0155172	0	0	0	0	0	2.641	1.853	3.64	2.7	2.16
TRINITY_DN193270_c0_g1	DHQPTXgut	DHQgut	24.0752	0	12.0376	5.24428	1.24514	4.21178	2.53364e-05	0.0155905	0	0	0	0	0	3.995	0	5.444	4.179	4.486
TRINITY_DN125640_c4_g2	DHQPTXgut	DHQgut	0	14.9246	7.46228	-5.2146	1.24249	-4.19689	2.70606e-05	0.0163754	0.747	2.468	4.048	1.122	2.435	0	0	0	0	0
TRINITY_DN532977_c0_g1	DHQPTXgut	DHQgut	0	32.1653	16.0826	-5.3244	1.26901	-4.19572	2.72011e-05	0.0163754	2.724	0	0	15.951	4.392	0	0	0	0	0
TRINITY_DN148940_c1_g2	DHQPTXgut	DHQgut	0	28.6051	14.3026	-5.30944	1.26605	-4.1937	2.74446e-05	0.0163754	8.007	10.007	0	3.903	0	0	0	0	0	0
TRINITY_DN37061_c6_g3	DHQPTXgut	DHQgut	28.2829	0	14.1414	5.25548	1.25333	4.19322	2.75027e-05	0.0163754	0	0	0	0	0	3.35	0	13.835	1.157	1.501
TRINITY_DN5037_c0_g2	DHQPTXgut	DHQgut	34.1398	0	17.0699	5.28794	1.26143	4.19201	2.76488e-05	0.0163754	0	0	0	0	0	13.521	0	0	4.672	8.671
TRINITY_DN755410_c0_g1	DHQPTXgut	DHQgut	17.0335	0	8.51677	5.15338	1.22961	4.19108	2.77625e-05	0.0163754	0	0	0	0	0	2.96	2.089	4.073	2.025	1.658
TRINITY_DN16928_c0_g1	DHQPTXgut	DHQgut	25.3367	0	12.6684	5.23462	1.2493	4.19003	2.78914e-05	0.0163754	0	0	0	0	0	6.65	2.056	5.582	0	4.419
TRINITY_DN38643_c1_g1	DHQPTXgut	DHQgut	16.9519	0	8.47596	5.15356	1.2302	4.18921	2.79931e-05	0.0163754	0	0	0	0	0	1.812	3.717	2.512	1.205	3.504
TRINITY_DN3680_c1_g1	DHQPTXgut	DHQgut	2380.1	85.0049	1232.55	4.08317	0.975382	4.18622	2.83633e-05	0.0163754	15.557	15.864	11.266	14.197	5.862	845.48	19.289	16.511	1025.03	10.171
TRINITY_DN84736_c0_g2	DHQPTXgut	DHQgut	22.8296	0	11.4148	5.21308	1.24551	4.18551	2.84528e-05	0.0163754	0	0	0	0	0	7.901	4.158	0	1.379	4.443
TRINITY_DN232047_c0_g1	DHQPTXgut	DHQgut	0	31.851	15.9255	-5.31266	1.26959	-4.18454	2.85742e-05	0.0163754	1.657	0	12.463	0	8.315	0	0	0	0	0
TRINITY_DN6754_c0_g2	DHQPTXgut	DHQgut	18.1686	0	9.0843	5.16257	1.23396	4.18376	2.86731e-05	0.0163754	0	0	0	0	0	4.306	4.467	2.977	0.721	1.199
TRINITY_DN3981_c3_g1	DHQPTXgut	DHQgut	16.7569	0	8.37843	5.14324	1.23017	4.18092	2.90331e-05	0.0163754	0	0	0	0	0	1.461	1.992	3.893	2.858	2.705
TRINITY_DN39289_c2_g1	DHQPTXgut	DHQgut	0	19.4478	9.7239	-5.24281	1.25427	-4.17997	2.91542e-05	0.0163754	1.92	3.316	0	5.692	3.14	0	0	0	0	0
TRINITY_DN617422_c0_g1	DHQPTXgut	DHQgut	0	19.151	9.5755	-5.24019	1.25379	-4.17947	2.92189e-05	0.0163754	4.638	2.217	0	3.395	3.778	0	0	0	0	0
TRINITY_DN268181_c1_g1	DHQPTXgut	DHQgut	33.9475	0	16.9737	5.27651	1.26258	4.17914	2.92619e-05	0.0163754	0	0	0	0	0	3.446	0	0	11.256	13.502
TRINITY_DN742508_c0_g1	DHQPTXgut	DHQgut	22.3516	0	11.1758	5.20293	1.24508	4.1788	2.93049e-05	0.0163754	0	0	0	0	0	0	5.465	4.932	2.491	4.042
TRINITY_DN163572_c4_g1	DHQPTXgut	DHQgut	0	19.1491	9.57456	-5.23589	1.2541	-4.175	2.9798e-05	0.0165102	2.749	2.578	0	4.031	4.433	0	0	0	0	0
TRINITY_DN262564_c1_g1	DHQPTXgut	DHQgut	25.861	0	12.9305	5.22372	1.25138	4.17438	2.98797e-05	0.0165102	0	0	0	0	0	3.736	0	10.222	1.296	3.148
TRINITY_DN26501_c2_g1	DHQPTXgut	DHQgut	0	32.0089	16.0044	-5.30124	1.27064	-4.1721	3.0181e-05	0.0165102	0	0	3.54	15.137	4.193	0	0	0	0	0
TRINITY_DN14047_c0_g1	DHQPTXgut	DHQgut	99.0459	9.73045	54.3882	3.08069	0.738408	4.17207	3.01849e-05	0.0165102	1.297	2.083	1.171	1.072	1.485	17.535	2.601	9.256	48.507	1.57
TRINITY_DN50552_c0_g1	DHQPTXgut	DHQgut	0	19.5378	9.76891	-5.2331	1.25542	-4.1684	3.06739e-05	0.0166894	0	3.518	4.933	2.674	2.954	0	0	0	0	0
TRINITY_DN137931_c2_g1	DHQPTXgut	DHQgut	356.407	56.7788	206.593	2.51181	0.603052	4.16517	3.11122e-05	0.0168392	18.799	8.054	5.685	3.069	6.809	51.436	2.142	33.369	100.659	96.932
TRINITY_DN3280_c30_g2	DHQPTXgut	DHQgut	24.0005	0	12.0003	5.19831	1.2497	4.15966	3.18725e-05	0.0170334	0	0	0	0	0	7.41	0	5.065	2.564	2.994
TRINITY_DN183692_c0_g1	DHQPTXgut	DHQgut	16.5836	0	8.29181	5.12267	1.2318	4.15869	3.20075e-05	0.0170334	0	0	0	0	0	2.337	3.251	3.222	2.366	1.303
TRINITY_DN277734_c1_g1	DHQPTXgut	DHQgut	24.995	0	12.4975	5.20526	1.25172	4.15848	3.20371e-05	0.0170334	0	0	0	0	0	6.151	6.519	4.234	0	1.727
TRINITY_DN378485_c0_g2	DHQPTXgut	DHQgut	26.6949	0	13.3474	5.21488	1.25423	4.15782	3.213e-05	0.0170334	0	0	0	0	0	4.969	3.401	9.693	0	0.958
TRINITY_DN76133_c3_g1	DHQPTXgut	DHQgut	21.2933	0	10.6466	5.17594	1.24541	4.15603	3.23831e-05	0.0170799	0	0	0	0	0	3.803	5.335	0	2.639	5.083
TRINITY_DN1095563_c0_g1	DHQPTXgut	DHQgut	0	28.5538	14.2769	-5.26075	1.26985	-4.1428	3.43092e-05	0.0179326	2.28	6.559	12.449	0	0	0	0	0	0	0
TRINITY_DN160157_c0_g2	DHQPTXgut	DHQgut	26.5795	0	13.2898	5.20117	1.25555	4.14255	3.43466e-05	0.0179326	0	0	0	0	0	10.9	2.563	4.975	0	1.02
TRINITY_DN305594_c0_g1	DHQPTXgut	DHQgut	43.7096	4.00104	23.8553	3.20589	0.774355	4.14007	3.47193e-05	0.0180361	0.309	0.263	0.415	0.944	1.029	12.692	2.056	4.269	8.203	6.586
TRINITY_DN451660_c1_g1	DHQPTXgut	DHQgut	0	30.3641	15.182	-5.26197	1.27188	-4.13716	3.51625e-05	0.018175	2.593	0	4.565	15.137	0	0	0	0	0	0
TRINITY_DN32155_c0_g1	DHQPTXgut	DHQgut	18.2564	0	9.12819	5.12296	1.23872	4.13568	3.53912e-05	0.0182022	0	0	0	0	0	3.48	3.643	4.844	0.579	0.964
TRINITY_DN148824_c5_g1	DHQPTXgut	DHQgut	21.993	0	10.9965	5.16226	1.24859	4.13446	3.55788e-05	0.0182081	0	0	0	0	0	0	6.696	4.342	2.169	3.546
TRINITY_DN398894_c0_g1	DHQPTXgut	DHQgut	0	27.6188	13.8094	-5.2432	1.27013	-4.12808	3.65809e-05	0.0186287	6.892	10.794	0	3.366	0	0	0	0	0	0
TRINITY_DN462855_c0_g1	DHQPTXgut	DHQgut	7.66088	73.3595	40.5102	-2.92811	0.710015	-4.12401	3.72339e-05	0.0187943	13.957	15.44	7.311	8.081	9.17	0	2.284	0	2.227	1.774
TRINITY_DN962908_c0_g1	DHQPTXgut	DHQgut	0	29.6189	14.8095	-5.24568	1.2722	-4.12333	3.73432e-05	0.0187943	0	2.274	6.514	0	11.622	0	0	0	0	0
TRINITY_DN10668_c1_g1	DHQPTXgut	DHQgut	0	18.3578	9.17891	-5.18306	1.25721	-4.12266	3.74516e-05	0.0187943	2.241	4.291	3.049	0	3.648	0	0	0	0	0
TRINITY_DN95257_c0_g4	DHQPTXgut	DHQgut	16.9504	0	8.47519	5.09049	1.23739	4.1139	3.8903e-05	0.0193361	0	0	0	0	0	4.051	2.79	2.808	0.677	2.249
TRINITY_DN10875_c9_g1	DHQPTXgut	DHQgut	0	27.4555	13.7278	-5.22714	1.27099	-4.11264	3.91155e-05	0.0193361	7.939	3.835	0	0	8.149	0	0	0	0	0
TRINITY_DN177378_c1_g1	DHQPTXgut	DHQgut	17.4136	0	8.70678	5.09233	1.23845	4.11185	3.92506e-05	0.0193361	0	0	0	0	0	2.207	1.489	6.103	1.509	1.284
TRINITY_DN179338_c1_g1	DHQPTXgut	DHQgut	0	18.7197	9.35986	-5.17553	1.25884	-4.11133	3.93384e-05	0.0193361	1.602	4.674	0	4.737	2.618	0	0	0	0	0
TRINITY_DN159518_c2_g1	DHQPTXgut	DHQgut	48.5492	0.732097	24.6406	4.54899	1.10665	4.11058	3.94665e-05	0.0193361	0	0.562	0	0	0	5.522	0	15.932	5.282	9.369
TRINITY_DN12656_c8_g1	DHQPTXgut	DHQgut	22.0323	0	11.0162	5.13748	1.25146	4.10518	4.03999e-05	0.0196762	0	0	0	0	0	7.267	5.126	0	3.77	1.02
TRINITY_DN82853_c1_g2	DHQPTXgut	DHQgut	21.923	0	10.9615	5.13504	1.25122	4.10403	4.06007e-05	0.0196762	0	0	0	0	0	9.443	2.367	0	2.315	2.826
TRINITY_DN185952_c0_g1	DHQPTXgut	DHQgut	15.9382	0	7.96909	5.06984	1.23596	4.10196	4.09671e-05	0.0196762	0	0	0	0	0	2.485	4.233	1.877	2.254	1.652
TRINITY_DN20593_c0_g1	DHQPTXgut	DHQgut	0	28.0665	14.0333	-5.21883	1.27249	-4.10126	4.10898e-05	0.0196762	0	6.243	3.473	10.961	0	0	0	0	0	0
TRINITY_DN34853_c3_g1	DHQPTXgut	DHQgut	16.6807	0	8.34034	5.07683	1.23791	4.10114	4.11122e-05	0.0196762	0	0	0	0	0	3.717	3.824	2.581	1.239	1.031
TRINITY_DN39979_c0_g1	DHQPTXgut	DHQgut	19.2128	0	9.60639	5.10038	1.24492	4.09694	4.18644e-05	0.0199439	0	0	0	0	0	2.567	1.795	7.093	0.245	2.148
TRINITY_DN225292_c0_g2	DHQPTXgut	DHQgut	24.8365	0	12.4182	5.14664	1.25692	4.09465	4.22798e-05	0.0200494	0	0	0	0	0	6.151	0	8.469	2.21	1.024
TRINITY_DN359193_c1_g1	DHQPTXgut	DHQgut	17.0598	0	8.52989	5.0726	1.2395	4.09247	4.26808e-05	0.0201471	0	0	0	0	0	3.416	2.412	4.691	1.179	0.958
TRINITY_DN204510_c2_g1	DHQPTXgut	DHQgut	23.5241	0	11.7621	5.1338	1.25534	4.08957	4.32179e-05	0.0203079	0	0	0	0	0	6.675	3.21	4.65	0	2.863
TRINITY_DN114140_c0_g1	DHQPTXgut	DHQgut	23.8053	0	11.9027	5.13044	1.25626	4.08391	4.42845e-05	0.0205211	0	0	0	0	0	4.955	3.463	6.859	0	2.071
TRINITY_DN91062_c4_g1	DHQPTXgut	DHQgut	23.7506	0	11.8753	5.13163	1.25662	4.08368	4.4329e-05	0.0205211	0	0	0	0	0	0	10.49	5.111	1.296	1.049
TRINITY_DN164590_c0_g1	DHQPTXgut	DHQgut	0	30.1581	15.0791	-5.20914	1.27567	-4.08345	4.43717e-05	0.0205211	0	0	4.721	3.195	12.854	0	0	0	0	0
TRINITY_DN133455_c4_g1	DHQPTXgut	DHQgut	0	17.6623	8.83116	-5.14055	1.25934	-4.08193	4.46641e-05	0.0205211	2.749	2.578	3.759	4.031	0	0	0	0	0	0
TRINITY_DN166317_c3_g1	DHQPTXgut	DHQgut	0	17.6623	8.83116	-5.14055	1.25934	-4.08193	4.46641e-05	0.0205211	2.775	2.603	3.792	4.073	0	0	0	0	0	0
TRINITY_DN42092_c0_g1	DHQPTXgut	DHQgut	20.6482	0	10.3241	5.10515	1.25133	4.07979	4.50773e-05	0.0206193	0	0	0	0	0	3.769	2.714	0	2.616	7.41
TRINITY_DN140784_c1_g1	DHQPTXgut	DHQgut	22.4607	0	11.2304	5.11497	1.25489	4.07605	4.58073e-05	0.0208609	0	0	0	0	0	0	7.93	5.162	2.616	1.059
TRINITY_DN142989_c5_g1	DHQPTXgut	DHQgut	0	17.8448	8.9224	-5.13291	1.26044	-4.07233	4.6546e-05	0.0211043	2.593	2.454	3.54	0	4.193	0	0	0	0	0
TRINITY_DN400211_c1_g1	DHQPTXgut	DHQgut	0	18.734	9.367	-5.13492	1.26239	-4.06761	4.74968e-05	0.0214414	1.968	1.904	0	2.91	6.439	0	0	0	0	0
TRINITY_DN729360_c1_g1	DHQPTXgut	DHQgut	26.4455	0	13.2228	5.13059	1.26204	4.0653	4.79703e-05	0.021561	0	0	0	0	0	3.003	2.125	12.399	1.029	0
TRINITY_DN173069_c0_g2	DHQPTXgut	DHQgut	0.303712	25.6263	12.965	-4.57483	1.1258	-4.06363	4.8316e-05	0.0216224	0.73	2.066	10.62	4.506	0.936	0	0	0	0	0.262
TRINITY_DN52413_c0_g2	DHQPTXgut	DHQgut	0	18.5116	9.25579	-5.12729	1.26269	-4.06061	4.89437e-05	0.0217657	0	4.165	2.945	1.911	4.214	0	0	0	0	0
TRINITY_DN2704_c6_g1	DHQPTXgut	DHQgut	31.312	0	15.656	5.15442	1.26954	4.06007	4.90575e-05	0.0217657	0	0	0	0	0	9.145	0	0	13.137	3.324
TRINITY_DN780318_c0_g1	DHQPTXgut	DHQgut	20.6712	0	10.3356	5.08332	1.2533	4.05596	4.99294e-05	0.0219428	0	0	0	0	0	7.477	1.943	0	2.786	4.126
TRINITY_DN155733_c0_g1	DHQPTXgut	DHQgut	15.3765	0	7.68824	5.02279	1.23856	4.05533	5.00628e-05	0.0219428	0	0	0	0	0	2.139	1.479	2.96	2.867	2.323
TRINITY_DN151834_c0_g1	DHQPTXgut	DHQgut	0	28.1651	14.0825	-5.17454	1.27603	-4.05519	5.00934e-05	0.0219428	0	3.24	0	12.609	4.314	0	0	0	0	0
TRINITY_DN329054_c0_g1	DHQPTXgut	DHQgut	21.4787	0	10.7394	5.08434	1.25536	4.05011	5.11944e-05	0.0222511	0	0	0	0	0	0	5.786	5.393	4.136	1.111
TRINITY_DN6316_c0_g3	DHQPTXgut	DHQgut	0	13.2358	6.61789	-5.06723	1.25118	-4.04995	5.12278e-05	0.0222511	2.179	2.348	2.345	0.661	2.166	0	0	0	0	0
TRINITY_DN33898_c0_g1	DHQPTXgut	DHQgut	17.1373	0	8.56864	5.03496	1.24452	4.04571	5.21643e-05	0.0225631	0	0	0	0	0	4.542	1.342	3.975	0.494	2.167
TRINITY_DN523725_c2_g1	DHQPTXgut	DHQgut	16.6678	0	8.3339	5.02766	1.24361	4.04278	5.28218e-05	0.0227523	0	0	0	0	0	2.779	3.928	3.832	0.95	0.779
TRINITY_DN818112_c0_g1	DHQPTXgut	DHQgut	0	27.9568	13.9784	-5.15527	1.27724	-4.03625	5.43119e-05	0.0232971	0	2.166	6.167	0	11.034	0	0	0	0	0
TRINITY_DN28168_c0_g1	DHQPTXgut	DHQgut	16.7811	0	8.39056	5.01951	1.24474	4.03257	5.51712e-05	0.0235301	0	0	0	0	0	2.047	2.54	5.35	1.807	0.563
TRINITY_DN354146_c0_g4	DHQPTXgut	DHQgut	0	27.3564	13.6782	-5.14883	1.277	-4.03197	5.53103e-05	0.0235301	0	2.603	7.584	0	8.943	0	0	0	0	0
TRINITY_DN517392_c1_g1	DHQPTXgut	DHQgut	20.7261	0	10.363	5.05783	1.25653	4.02525	5.69153e-05	0.0241137	0	0	0	0	0	3.769	7.93	0	1.308	3.176
TRINITY_DN1377400_c0_g1	DHQPTXgut	DHQgut	0	18.1366	9.0683	-5.08949	1.26515	-4.02283	5.75024e-05	0.024263	4.106	0	2.8	3.021	3.35	0	0	0	0	0
TRINITY_DN7252_c1_g1	DHQPTXgut	DHQgut	16.0376	0	8.0188	5.00297	1.24464	4.01962	5.82918e-05	0.0244961	0	0	0	0	0	1.249	0.784	3.306	4.825	2.516
TRINITY_DN17717_c0_g1	DHQPTXgut	DHQgut	20.4848	0	10.2424	5.04831	1.25641	4.01803	5.86869e-05	0.0245623	0	0	0	0	0	0	4.91	4.303	4.9	1.536
TRINITY_DN141795_c3_g1	DHQPTXgut	DHQgut	0	27.9409	13.9704	-5.13575	1.27875	-4.01622	5.91388e-05	0.0245747	0	0	6.28	10.096	3.744	0	0	0	0	0
TRINITY_DN47981_c0_g1	DHQPTXgut	DHQgut	0	17.2172	8.60858	-5.07638	1.26422	-4.01542	5.93389e-05	0.0245747	5.007	1.835	3.409	2.801	0	0	0	0	0	0
TRINITY_DN386217_c2_g1	DHQPTXgut	DHQgut	33.5876	0	16.7938	5.11854	1.27521	4.01388	5.97298e-05	0.0245747	0	0	0	0	0	0	0	17.959	2.997	2.673
TRINITY_DN92382_c0_g1	DHQPTXgut	DHQgut	0	17.6216	8.8108	-5.07743	1.265	-4.01379	5.97516e-05	0.0245747	2.016	1.948	5.505	0	3.302	0	0	0	0	0
TRINITY_DN750155_c2_g1	DHQPTXgut	DHQgut	25.3309	0	12.6654	5.07661	1.26498	4.01318	5.99052e-05	0.0245747	0	0	0	0	0	2.916	2.07	11.696	1.056	0
TRINITY_DN27903_c0_g1	DHQPTXgut	DHQgut	16.1607	0	8.08037	4.9925	1.24562	4.00804	6.12253e-05	0.0249821	0	0	0	0	0	0.681	2.492	5.111	1.654	2.098
TRINITY_DN304050_c0_g1	DHQPTXgut	DHQgut	0	27.2212	13.6106	-5.12444	1.27873	-4.00744	6.13817e-05	0.0249821	2.724	0	7.437	0	8.783	0	0	0	0	0
TRINITY_DN94277_c3_g1	DHQPTXgut	DHQgut	15.3695	0	7.68473	4.97869	1.24355	4.00361	6.23831e-05	0.0252901	0	0	0	0	0	3.955	1.359	2.742	1.983	1.647
TRINITY_DN9073_c0_g2	DHQPTXgut	DHQgut	19.9813	0	9.99066	5.02909	1.25752	3.99921	6.35549e-05	0.0256645	0	0	0	0	0	3.48	2.455	0	8.464	1.949
TRINITY_DN103634_c0_g1	DHQPTXgut	DHQgut	0	13.1852	6.59261	-5.01848	1.2557	-3.99656	6.42687e-05	0.0258518	0.791	1.761	1.074	3.991	1.773	0	0	0	0	0
TRINITY_DN116770_c1_g1	DHQPTXgut	DHQgut	22.0866	0	11.0433	5.03577	1.26143	3.99213	6.54829e-05	0.0261611	0	0	0	0	0	0	2.478	10.048	1.807	1.502
TRINITY_DN117634_c3_g3	DHQPTXgut	DHQgut	22.7534	0	11.3767	5.04057	1.26274	3.99176	6.55852e-05	0.0261611	0	0.037	0	0	0	3.736	0	8.342	1.038	3.401
TRINITY_DN725347_c4_g1	DHQPTXgut	DHQgut	22.7317	0	11.3658	5.03898	1.26285	3.99016	6.603e-05	0.0261611	0	0	0	0	0	5.316	0	7.329	0.907	2.976
TRINITY_DN5012_c16_g2	DHQPTXgut	DHQgut	19.9523	0	9.97614	5.01923	1.25831	3.98887	6.63893e-05	0.0261611	0	0	0	0	0	3.951	5.527	0	5.216	1.111
TRINITY_DN17318_c0_g1	DHQPTXgut	DHQgut	0	16.7206	8.36032	-5.04603	1.26558	-3.98713	6.68786e-05	0.0261611	2.459	2.603	3.792	3.576	0	0	0	0	0	0
TRINITY_DN10942_c0_g1	DHQPTXgut	DHQgut	15.5251	0	7.76256	4.96791	1.24617	3.98653	6.70467e-05	0.0261611	0	0	0	0	0	3.003	1.795	2.237	0.756	3.908
TRINITY_DN46269_c0_g2	DHQPTXgut	DHQgut	19.5426	0	9.77132	5.013	1.25749	3.98653	6.7048e-05	0.0261611	0	0	0	0	0	5.943	3.044	0	1.974	4.398
TRINITY_DN108908_c0_g1	DHQPTXgut	DHQgut	0	17.939	8.96951	-5.05404	1.2678	-3.98647	6.70622e-05	0.0261611	1.602	2.186	0	2.368	6.329	0	0	0	0	0
TRINITY_DN102859_c0_g1	DHQPTXgut	DHQgut	15.0018	0	7.50092	4.9584	1.24448	3.98432	6.76728e-05	0.0262334	0	0	0	0	0	2.153	2.978	2.977	2.163	1.199
TRINITY_DN21015_c3_g1	DHQPTXgut	DHQgut	0	24.938	12.469	-5.09316	1.27839	-3.98403	6.77551e-05	0.0262334	6.047	9.095	0	3.784	0	0	0	0	0	0
TRINITY_DN765956_c0_g1	DHQPTXgut	DHQgut	0	16.9287	8.46436	-5.04199	1.2664	-3.98136	6.85232e-05	0.0264318	2.481	2.355	3.38	0	4.005	0	0	0	0	0
TRINITY_DN511881_c0_g1	DHQPTXgut	DHQgut	19.7372	0	9.86861	5.00714	1.25893	3.97729	6.97046e-05	0.0267237	0	0	0	0	0	3.54	7.499	0	2.45	1.982
TRINITY_DN217193_c0_g1	DHQPTXgut	DHQgut	14.7345	0	7.36725	4.94794	1.24465	3.97536	7.02716e-05	0.0267237	0	0	0	0	0	1.9	2.606	2.635	1.433	2.635
TRINITY_DN134482_c2_g1	DHQPTXgut	DHQgut	14.9599	0	7.47995	4.95158	1.24557	3.97533	7.02804e-05	0.0267237	0	0	0	0	0	2.757	0.924	1.926	3.193	2.67
TRINITY_DN135_c50_g2	DHQPTXgut	DHQgut	18.9232	0	9.46162	4.9987	1.25747	3.97522	7.03141e-05	0.0267237	0	0	0	0	0	2.877	3.158	0	3.828	5.386
TRINITY_DN6268_c4_g1	DHQPTXgut	DHQgut	19.72	0	9.85998	5.00374	1.25905	3.97422	7.06097e-05	0.0267378	0	0	0.001	0	0	6.437	1.363	0	4.575	3.435
TRINITY_DN204024_c1_g1	DHQPTXgut	DHQgut	19.4264	0	9.71321	4.98498	1.2597	3.95729	7.58062e-05	0.0286008	0	0	0	0	0	0	2.815	5.346	3.288	3.327
TRINITY_DN110487_c2_g3	DHQPTXgut	DHQgut	0	26.5685	13.2843	-5.07073	1.28202	-3.95527	7.6449e-05	0.0287384	2.593	0	0	7.568	8.386	0	0	0	0	0
TRINITY_DN66412_c2_g5	DHQPTXgut	DHQgut	15.6169	0	7.80846	4.93548	1.24939	3.95032	7.80469e-05	0.0292328	0	0	0	0	0	1.859	1.275	5.163	1.239	1.656
TRINITY_DN17561_c3_g2	DHQPTXgut	DHQgut	0	12.3198	6.15992	-4.9642	1.25771	-3.947	7.91367e-05	0.029534	0.967	2.101	2.64	1.726	1.645	0	0	0	0	0
TRINITY_DN509310_c0_g1	DHQPTXgut	DHQgut	0	25.6088	12.8044	-5.05701	1.28188	-3.94499	7.98036e-05	0.0296121	0	5.156	0	4.031	8.866	0	0	0	0	0
TRINITY_DN522670_c0_g2	DHQPTXgut	DHQgut	0	26.8654	13.4327	-5.06107	1.28314	-3.94429	8.00357e-05	0.0296121	2.696	0	3.686	0	12.152	0	0	0	0	0
TRINITY_DN232123_c2_g1	DHQPTXgut	DHQgut	18.9405	0	9.47024	4.96977	1.26015	3.94379	8.02055e-05	0.0296121	0	0	0	0	0	6.097	2.158	0	3.139	3.427
TRINITY_DN15212_c2_g1	DHQPTXgut	DHQgut	33.2672	0	16.6336	5.04929	1.2807	3.94259	8.06068e-05	0.0296544	0	0	0	0	0	11.307	0	10.324	0	2.117
TRINITY_DN892394_c0_g1	DHQPTXgut	DHQgut	0	26.8033	13.4016	-5.05557	1.28346	-3.93901	8.18182e-05	0.0299383	2.11	0	0	6.191	10.295	0	0	0	0	0
TRINITY_DN140397_c0_g1	DHQPTXgut	DHQgut	1.67661	67.1441	34.4103	-4.18081	1.06169	-3.93788	8.22047e-05	0.0299383	4.144	1.534	0	6.09	33.763	0	0	0	0.784	0.647
TRINITY_DN115593_c1_g1	DHQPTXgut	DHQgut	20.8448	0	10.4224	4.98103	1.26494	3.93776	8.22472e-05	0.0299383	0	0	0	0	0	2.979	10.53	0	1.02	1.672
TRINITY_DN178121_c0_g1	DHQPTXgut	DHQgut	21.7604	0	10.8802	4.98361	1.26596	3.93664	8.26314e-05	0.0299726	0	0	0	0	0	5.054	0	6.985	1.093	2.683
TRINITY_DN547341_c0_g1	DHQPTXgut	DHQgut	0	17.3286	8.66428	-4.99987	1.27111	-3.93347	8.3728e-05	0.0301388	2.263	0	3.084	3.304	3.678	0	0	0	0	0
TRINITY_DN209719_c1_g2	DHQPTXgut	DHQgut	18.5985	0	9.29926	4.95742	1.26043	3.93313	8.38479e-05	0.0301388	0	0	0	0	0	5.358	2.6	0	3.656	3
TRINITY_DN6700_c1_g1	DHQPTXgut	DHQgut	29.0127	0	14.5064	5.02443	1.27757	3.93279	8.39644e-05	0.0301388	0	0	0	0	0	7.722	5.267	0	0	9.893
TRINITY_DN34725_c1_g1	DHQPTXgut	DHQgut	0.166788	34.9935	17.5802	-4.83748	1.23205	-3.92636	8.62414e-05	0.03072	0	1.744	10.333	13.475	0	0	0	0	0.16	0
TRINITY_DN1133039_c0_g1	DHQPTXgut	DHQgut	0	16.5957	8.29784	-4.98797	1.27058	-3.92575	8.64589e-05	0.03072	4.467	1.446	2.037	4.405	0	0	0	0	0	0
TRINITY_DN21305_c2_g1	DHQPTXgut	DHQgut	23.3188	0	11.6594	4.98302	1.26981	3.92424	8.70038e-05	0.03072	0	0	0	0	0	1.953	4.027	9.552	0	0.845
TRINITY_DN91296_c0_g1	DHQPTXgut	DHQgut	22.2259	0	11.113	4.97562	1.26805	3.92384	8.71486e-05	0.03072	0	0	0	0	0	7.347	2.581	5.019	1.27	0
TRINITY_DN83794_c0_g1	DHQPTXgut	DHQgut	20.3553	0	10.1776	4.96229	1.26469	3.92373	8.71885e-05	0.03072	0	0	0	0	0	3.54	0	4.853	4.899	1.982
TRINITY_DN13314_c0_g1	DHQPTXgut	DHQgut	16.158	0	8.07901	4.91812	1.25367	3.92299	8.74563e-05	0.03072	0	0	0	0	0	1.502	1.451	6.502	0.887	1.453
TRINITY_DN738517_c0_g1	DHQPTXgut	DHQgut	22.2131	0	11.1065	4.97214	1.26821	3.9206	8.83279e-05	0.03072	0	0	0	0	0	5.316	1.87	7.329	0	1.488
TRINITY_DN218150_c2_g1	DHQPTXgut	DHQgut	22.8398	0	11.4199	4.97579	1.26921	3.92039	8.84049e-05	0.03072	0	0	0	0	0	3.705	0	10.131	1.282	1.04
TRINITY_DN696621_c0_g1	DHQPTXgut	DHQgut	22.8398	0	11.4199	4.97579	1.26921	3.92039	8.84049e-05	0.03072	0	0	0	0	0	3.705	0	10.131	1.282	1.04
TRINITY_DN162383_c0_g2	DHQPTXgut	DHQgut	18.2673	0	9.13364	4.94337	1.26107	3.91998	8.85552e-05	0.03072	0	0	0	0	0	3.761	3.224	0	2.88	4.616
TRINITY_DN120458_c0_g1	DHQPTXgut	DHQgut	0	26.3472	13.1736	-5.034	1.28457	-3.91882	8.89841e-05	0.0307656	2.16	0	0	11.318	5.318	0	0	0	0	0
TRINITY_DN33522_c0_g1	DHQPTXgut	DHQgut	21.1869	0	10.5934	4.964	1.26705	3.91777	8.93719e-05	0.0307967	0	0	0	0	0	3.158	6.868	3.406	2.509	0
TRINITY_DN41264_c0_g1	DHQPTXgut	DHQgut	20.7403	0	10.3702	4.9574	1.26625	3.91504	9.03899e-05	0.031034	0	0	0	0	0	3.803	0	5.207	1.32	5.128
TRINITY_DN28393_c0_g1	DHQPTXgut	DHQgut	30.4256	0.877704	15.6516	4.17094	1.06584	3.91327	9.10539e-05	0.031034	0	0	0	0.669	0	6.05	3.15	6.957	6	0.748
TRINITY_DN11022_c0_g1	DHQPTXgut	DHQgut	21.8106	0	10.9053	4.96515	1.26898	3.91272	9.12615e-05	0.031034	0	0	0	0	0	4.681	8.496	0	3.664	0.217
TRINITY_DN303644_c0_g1	DHQPTXgut	DHQgut	29.4667	0	14.7334	5.00538	1.27955	3.91183	9.1598e-05	0.0310463	0	0	0	0	0	0	6.566	9.566	0	5.377
TRINITY_DN3950_c7_g1	DHQPTXgut	DHQgut	21.8451	0	10.9225	4.96007	1.26853	3.9101	9.22578e-05	0.0311678	0	0	0	0	0	0	3.79	9.735	1.363	0.656
TRINITY_DN47998_c0_g1	DHQPTXgut	DHQgut	0	16.665	8.33249	-4.96847	1.27254	-3.90438	9.44672e-05	0.0316874	5.021	0.938	3.112	3.337	0	0	0	0	0	0
TRINITY_DN183026_c1_g2	DHQPTXgut	DHQgut	88.8967	5.21221	47.0544	3.55086	0.909485	3.90425	9.45176e-05	0.0316874	1.253	1.208	0	0	1.259	1.859	1.275	40.216	4.198	16.069
TRINITY_DN465356_c3_g1	DHQPTXgut	DHQgut	33.569	0	16.7845	5.01261	1.28405	3.90375	9.47155e-05	0.0316874	0	0	0	0	0	11.852	0	10.786	0	1.111
TRINITY_DN751523_c0_g1	DHQPTXgut	DHQgut	0	25.7552	12.8776	-5.01125	1.28561	-3.89795	9.70109e-05	0.0323138	0	2.201	3.14	13.463	0	0	0	0	0	0
TRINITY_DN211799_c0_g1	DHQPTXgut	DHQgut	0	25.5926	12.7963	-5.00815	1.2856	-3.89558	9.79645e-05	0.0324592	0	1.526	8.594	0	7.693	0	0	0	0	0
TRINITY_DN3506_c1_g1	DHQPTXgut	DHQgut	18.9484	0	9.4742	4.92325	1.26514	3.89147	9.96367e-05	0.0327139	0	0	0	0	0	5.782	4.081	0	0.987	4.046
TRINITY_DN64820_c0_g1	DHQPTXgut	DHQgut	21.2529	0	10.6265	4.93916	1.26923	3.89146	9.96427e-05	0.0327139	0	0	0	0	0	7.834	0	4.53	2.613	0.925
TRINITY_DN16672_c3_g1	DHQPTXgut	DHQgut	0	24.5338	12.2669	-4.99994	1.28488	-3.89136	9.96825e-05	0.0327139	0	2.554	7.437	7.975	0	0	0	0	0	0
TRINITY_DN7132_c4_g1	DHQPTXgut	DHQgut	30.8057	0	15.4028	4.98851	1.28262	3.88931	0.000100529	0.0327638	0	0	0	0	0	0	2.581	15.057	0	4.119
TRINITY_DN120817_c4_g1	DHQPTXgut	DHQgut	0	25.4737	12.7368	-4.99999	1.28601	-3.88799	0.00010108	0.0327638	0	1.98	0	6.042	9.658	0	0	0	0	0
TRINITY_DN1432_c0_g2	DHQPTXgut	DHQgut	0	23.5522	11.7761	-4.99283	1.28433	-3.8875	0.00010128	0.0327638	5.854	9.441	2.673	0	0	0	0	0	0	0
TRINITY_DN128408_c1_g1	DHQPTXgut	DHQgut	20.4978	0	10.2489	4.93035	1.26859	3.88647	0.000101714	0.0327638	0	0	0	0	0	4.903	5.485	2.279	0	2.684
TRINITY_DN172014_c0_g1	DHQPTXgut	DHQgut	20.3353	0	10.1676	4.92967	1.2687	3.88561	0.000102073	0.0327638	0	0	0	0	0	3.572	10.096	0	1.236	1
TRINITY_DN40648_c0_g1	DHQPTXgut	DHQgut	0	11.9393	5.96966	-4.90236	1.26222	-3.88391	0.000102789	0.0327638	2.332	0.855	1.599	1.743	2.203	0	0	0	0	0
TRINITY_DN256679_c5_g1	DHQPTXgut	DHQgut	20.5655	0	10.2828	4.92734	1.26881	3.88344	0.000102989	0.0327638	0	0	0	0	0	3.511	4.962	4.808	0	1.962
TRINITY_DN166506_c2_g1	DHQPTXgut	DHQgut	0	17.5359	8.76795	-4.95356	1.27572	-3.88294	0.000103199	0.0327638	1.595	0	2.037	6.608	2.435	0	0	0	0	0
TRINITY_DN143295_c0_g2	DHQPTXgut	DHQgut	21.3579	0	10.679	4.9318	1.27019	3.88273	0.000103292	0.0327638	0	0	0	0	0	2.641	3.707	7.279	1.8	0
TRINITY_DN73700_c0_g1	DHQPTXgut	DHQgut	15.6095	0	7.80477	4.88007	1.25689	3.88266	0.000103321	0.0327638	0	0	0	0	0	3.095	5.225	2.162	0.514	0.855
TRINITY_DN100106_c8_g1	DHQPTXgut	DHQgut	22.3618	0	11.1809	4.93455	1.27209	3.8791	0.000104846	0.0331456	0	0	0	0	0	3.603	0	9.865	1.246	1.011
TRINITY_DN450089_c4_g1	DHQPTXgut	DHQgut	0	25.246	12.623	-4.98823	1.28664	-3.87694	0.000105778	0.0332779	0	0	6.76	7.222	4.005	0	0	0	0	0
TRINITY_DN44_c7_g2	DHQPTXgut	DHQgut	0	24.1132	12.0566	-4.98368	1.28557	-3.87664	0.000105908	0.0332779	0	6.355	0	6.324	4.54	0	0	0	0	0
TRINITY_DN12725_c0_g1	DHQPTXgut	DHQgut	0	25.679	12.8395	-4.98362	1.2876	-3.87049	0.000108617	0.0339844	2.28	0	3.112	13.348	0	0	0	0	0	0
TRINITY_DN203688_c0_g1	DHQPTXgut	DHQgut	18.1655	0	9.08274	4.89727	1.26575	3.86908	0.000109247	0.0339844	0	0	0	0	0	3.338	2.268	0	7.039	2.117
TRINITY_DN31585_c1_g1	DHQPTXgut	DHQgut	20.4771	0	10.2385	4.91337	1.26998	3.86884	0.000109353	0.0339844	0	0	0	0	0	8.003	0	2.773	1.338	3.334
TRINITY_DN319196_c5_g1	DHQPTXgut	DHQgut	0	24.513	12.2565	-4.97709	1.28659	-3.86844	0.000109535	0.0339844	0	2.128	6.045	9.75	0	0	0	0	0	0
TRINITY_DN114263_c4_g1	DHQPTXgut	DHQgut	18.195	0	9.0975	4.89541	1.26594	3.867	0.000110181	0.0339844	0	0	0	0	0	0	2.8	2.46	3.849	5.386
TRINITY_DN29402_c0_g1	DHQPTXgut	DHQgut	0	16.4163	8.20817	-4.93	1.27505	-3.86652	0.0001104	0.0339844	1.253	2.416	0	3.736	4.12	0	0	0	0	0
TRINITY_DN42542_c4_g1	DHQPTXgut	DHQgut	20.5218	0	10.2609	4.91198	1.27043	3.86639	0.000110457	0.0339844	0	0	0	0	0	3.555	1.741	4.098	6.374	0
TRINITY_DN311309_c4_g1	DHQPTXgut	DHQgut	14.0098	0	7.00489	4.84336	1.25333	3.86441	0.000111358	0.0341599	0	0	0	0	0	2.166	1.497	2.996	2.904	1.207
TRINITY_DN34500_c0_g1	DHQPTXgut	DHQgut	24.9799	0	12.4899	4.93886	1.27872	3.86234	0.000112307	0.0343489	0	0	0	0	0	0	5.793	0	6.551	8.15
TRINITY_DN21945_c0_g3	DHQPTXgut	DHQgut	20.1422	0	10.0711	4.90024	1.27015	3.858	0.000114319	0.0346372	0	0	0	0	0	4.278	0	5.919	3.584	1.191
TRINITY_DN1588_c0_g1	DHQPTXgut	DHQgut	20.614	0	10.307	4.90658	1.27203	3.85727	0.00011466	0.0346372	0	0	0	0	0	0	6.851	1.085	0.574	7.631
TRINITY_DN477306_c0_g1	DHQPTXgut	DHQgut	0	17.0741	8.53703	-4.92519	1.27701	-3.8568	0.000114879	0.0346372	1.702	0	2.328	2.518	5.576	0	0	0	0	0
TRINITY_DN60311_c1_g2	DHQPTXgut	DHQgut	0	23.7908	11.8954	-4.96221	1.28672	-3.85649	0.000115027	0.0346372	0	3.866	5.89	0	7.048	0	0	0	0	0
TRINITY_DN26675_c3_g2	DHQPTXgut	DHQgut	0	24.2565	12.1282	-4.96392	1.28722	-3.8563	0.000115115	0.0346372	5.338	0	0	7.806	4.313	0	0	0	0	0
TRINITY_DN642_c8_g1	DHQPTXgut	DHQgut	19.167	0	9.5835	4.89202	1.26868	3.856	0.000115259	0.0346372	0	0	0	0	0	0	4.345	4.89	4.398	0.79
TRINITY_DN288534_c0_g1	DHQPTXgut	DHQgut	0	24.3572	12.1786	-4.96156	1.28752	-3.85357	0.000116407	0.0348806	4.405	0	0	8.692	4.356	0	0	0	0	0
TRINITY_DN843240_c0_g1	DHQPTXgut	DHQgut	17.7495	0	8.87475	4.87877	1.26631	3.85275	0.000116796	0.0348961	0	0	0	0	0	2.513	5.259	0	4.267	2.101
TRINITY_DN396380_c1_g1	DHQPTXgut	DHQgut	17.7333	0	8.86667	4.8769	1.26635	3.85114	0.00011757	0.0349258	0	0	0	0	0	3.259	4.611	0	4.494	1.834
TRINITY_DN259312_c0_g1	DHQPTXgut	DHQgut	0	24.2809	12.1404	-4.95899	1.28767	-3.85114	0.000117571	0.0349258	2.643	0	8.972	6.098	0	0	0	0	0	0
TRINITY_DN184973_c2_g1	DHQPTXgut	DHQgut	14.8747	0	7.43733	4.84097	1.25777	3.84884	0.000118679	0.0350844	0	0	0	0	0	3.5	3.584	2.436	1.165	0.485
TRINITY_DN200937_c0_g1	DHQPTXgut	DHQgut	14.624	0	7.31201	4.83707	1.25683	3.84862	0.000118784	0.0350844	0	0	0	0	0	4.282	2.503	2.338	0.887	0.928
TRINITY_DN4030_c6_g1	DHQPTXgut	DHQgut	0	17.2755	8.63775	-4.91764	1.27843	-3.84663	0.000119753	0.0351108	1.315	3.092	0	7.507	0.913	0	0	0	0	0
TRINITY_DN23506_c1_g1	DHQPTXgut	DHQgut	18.6708	0	9.33541	4.88041	1.26875	3.84662	0.000119759	0.0351108	0	0	0	0	0	4.855	6.769	0	1.648	1.354
TRINITY_DN1091395_c0_g1	DHQPTXgut	DHQgut	0	15.7497	7.87485	-4.90592	1.27565	-3.84582	0.000120152	0.0351108	3.239	2.06	4.435	0	1.773	0	0	0	0	0
TRINITY_DN88683_c0_g1	DHQPTXgut	DHQgut	17.5371	0	8.76853	4.87091	1.2666	3.84565	0.000120232	0.0351108	0	0	0	0	0	2.125	2.863	0	4.478	4.784
TRINITY_DN266490_c0_g1	DHQPTXgut	DHQgut	15.2177	0	7.60886	4.83832	1.2591	3.8427	0.00012169	0.0353733	0	0	0	0	0	5.128	1.56	2.838	0.907	0.652
TRINITY_DN20593_c0_g2	DHQPTXgut	DHQgut	0.227784	35.0076	17.6177	-4.69648	1.22226	-3.84244	0.000121815	0.0353733	0	7.351	5.393	13	0	0	0	0	0	0.162
TRINITY_DN440471_c0_g3	DHQPTXgut	DHQgut	20.9477	0	10.4739	4.89102	1.27348	3.84066	0.000122702	0.0355019	0	0	0	0	0	12.058	1.682	0	0.818	1.346
TRINITY_DN206760_c1_g1	DHQPTXgut	DHQgut	28.7881	0	14.3941	4.93285	1.28475	3.83953	0.000123268	0.0355019	0	0	0	0	0	16.901	0	0	2.336	2.852
TRINITY_DN35506_c10_g1	DHQPTXgut	DHQgut	20.0942	0	10.0471	4.88287	1.27175	3.83949	0.000123289	0.0355019	0	0	0	0	0	6.492	0	4.808	1.214	2.516
TRINITY_DN154372_c0_g2	DHQPTXgut	DHQgut	0	16.7994	8.39969	-4.90589	1.27822	-3.83805	0.000124016	0.0356121	0	3.324	3.609	0.911	4.275	0	0	0	0	0
TRINITY_DN2379_c1_g4	DHQPTXgut	DHQgut	15.0696	0	7.53481	4.82665	1.25972	3.83152	0.000127352	0.036469	0	0	0	0	0	4.823	1.682	3.338	0.818	0.673
TRINITY_DN335257_c0_g1	DHQPTXgut	DHQgut	13.4016	0	6.70081	4.80599	1.25497	3.82958	0.000128363	0.0365854	0	0	0	0	0	1.651	2.243	2.301	2.197	1.827
TRINITY_DN17454_c0_g1	DHQPTXgut	DHQgut	14.4199	0	7.20994	4.81859	1.25832	3.82938	0.000128467	0.0365854	0	0	0	0	0	1.89	4.04	2.926	0.708	1.213
TRINITY_DN1264304_c0_g1	DHQPTXgut	DHQgut	0	16.2663	8.13316	-4.8911	1.27802	-3.82708	0.000129671	0.0367728	2.126	0	2.894	3.121	3.464	0	0	0	0	0
TRINITY_DN4115_c0_g2	DHQPTXgut	DHQgut	19.0631	135.132	77.0973	-2.63428	0.688518	-3.82602	0.000130234	0.0367728	9.532	36.784	28.631	21.273	3.99	7.076	1.231	0	4.221	2.491
TRINITY_DN371261_c0_g1	DHQPTXgut	DHQgut	20.1365	0	10.0683	4.86953	1.27317	3.82473	0.000130916	0.0367728	0	0	0	0	0	3.578	2.59	6.104	2.398	0
TRINITY_DN43139_c0_g2	DHQPTXgut	DHQgut	18.3834	0	9.19172	4.85713	1.26993	3.82472	0.00013092	0.0367728	0.001	0	0	0	0	7.783	2.764	0	1.76	1.926
TRINITY_DN8145_c0_g1	DHQPTXgut	DHQgut	14.5851	0	7.29257	4.81552	1.25931	3.82394	0.000131338	0.0367728	0	0	0	0	0	1.013	0.671	4.456	2.436	2.517
TRINITY_DN168070_c1_g1	DHQPTXgut	DHQgut	0	15.6812	7.84062	-4.8834	1.27724	-3.8234	0.000131624	0.0367728	2.297	1.859	0	3.366	3.745	0	0	0	0	0
TRINITY_DN21900_c0_g1	DHQPTXgut	DHQgut	20.594	0	10.297	4.87072	1.27412	3.82282	0.000131933	0.0367728	0	0	0	0	0	1.723	0	8.866	3.048	1.401
TRINITY_DN168795_c0_g2	DHQPTXgut	DHQgut	0	23.7436	11.8718	-4.92818	1.28927	-3.82247	0.000132122	0.0367728	2.593	0	7.08	7.568	0	0	0	0	0	0
TRINITY_DN10133_c0_g2	DHQPTXgut	DHQgut	20.6602	0	10.3301	4.87026	1.27424	3.82209	0.000132326	0.0367728	0	0	0	0	0	0	2.54	9.865	1.246	0.876
TRINITY_DN6189_c0_g2	DHQPTXgut	DHQgut	30.6836	1.06959	15.8766	3.89691	1.02002	3.82044	0.000133216	0.0368292	0.82	0	0	0	0	3.048	5.64	3.395	5.775	5.974
TRINITY_DN27260_c0_g1	DHQPTXgut	DHQgut	13.9124	0	6.95619	4.80512	1.25782	3.82019	0.00013335	0.0368292	0	0	0	0	0	2.251	2.595	2.14	3.325	0.626
TRINITY_DN189937_c0_g2	DHQPTXgut	DHQgut	27.9499	0	13.9749	4.90975	1.28537	3.81973	0.000133598	0.0368292	0	0	0	0	0	0	5.382	10.499	0	4.31
TRINITY_DN125968_c0_g1	DHQPTXgut	DHQgut	0	23.2994	11.6497	-4.91959	1.2893	-3.81571	0.00013579	0.0373339	0	4.908	0	7.568	4.193	0	0	0	0	0
TRINITY_DN6427_c0_g1	DHQPTXgut	DHQgut	14.2246	0	7.11231	4.8024	1.25978	3.81208	0.000137803	0.0377083	0	0	0	0	0	1.184	4.285	2.29	0.638	2.348
TRINITY_DN551349_c0_g1	DHQPTXgut	DHQgut	13.8931	0	6.94654	4.79706	1.25843	3.81194	0.000137881	0.0377083	0	0	0	0	0	1.89	2.591	2.62	0.63	2.68
TRINITY_DN512785_c1_g3	DHQPTXgut	DHQgut	18.5095	0	9.25477	4.84296	1.27163	3.80847	0.000139828	0.0381399	0	0	0	0	0	0	5.206	5.065	2.564	1.04
TRINITY_DN245412_c1_g1	DHQPTXgut	DHQgut	19.7155	0	9.85775	4.84978	1.27403	3.80665	0.000140861	0.0383206	0	0	0	0	0	6.349	0	4.375	1.093	2.683
TRINITY_DN1102635_c0_g1	DHQPTXgut	DHQgut	0	24.2997	12.1498	-4.91341	1.29101	-3.80586	0.000141314	0.0383428	0	2.201	3.14	0	11.234	0	0	0	0	0
TRINITY_DN1319722_c0_g1	DHQPTXgut	DHQgut	0	16.1325	8.06625	-4.86775	1.27981	-3.80349	0.000142674	0.0385999	3.412	1.088	1.555	0	5.601	0	0	0	0	0
TRINITY_DN277112_c1_g1	DHQPTXgut	DHQgut	19.9212	0	9.96061	4.84663	1.27465	3.80233	0.000143341	0.0385999	0	0	0	0	0	2.869	0	7.894	1.959	1.608
TRINITY_DN16695_c1_g1	DHQPTXgut	DHQgut	0	24.7169	12.3585	-4.91134	1.29169	-3.80226	0.000143382	0.0385999	1.905	0	3.54	0	11.501	0	0	0	0	0
TRINITY_DN460105_c0_g1	DHQPTXgut	DHQgut	19.3577	0	9.67886	4.84194	1.27393	3.80079	0.000144234	0.0386582	0	0	0	0	0	3.577	2.524	4.892	0	3.15
TRINITY_DN24156_c3_g2	DHQPTXgut	DHQgut	14.0698	0	7.03491	4.78889	1.26014	3.80028	0.000144534	0.0386582	0	0	0	0	0	1.24	1.656	3.471	0.823	3.451
TRINITY_DN975638_c0_g1	DHQPTXgut	DHQgut	20.3199	0	10.16	4.84763	1.27571	3.79996	0.00014472	0.0386582	0	0	0	0	0	7.267	0	4.975	1.548	1.02
TRINITY_DN620885_c1_g1	DHQPTXgut	DHQgut	0	23.7441	11.872	-4.90231	1.29111	-3.79698	0.000146467	0.0389622	0	2.326	0	5.081	8.95	0	0	0	0	0
TRINITY_DN45745_c1_g1	DHQPTXgut	DHQgut	20.9	0	10.45	4.85092	1.27765	3.79674	0.000146612	0.0389622	0	0	0	0	0	6.58	6.973	0	2.432	0.151
TRINITY_DN2696_c0_g2	DHQPTXgut	DHQgut	97.3142	6.18603	51.7501	3.48352	0.917959	3.79485	0.000147731	0.039159	0	0.59	1.767	1.011	1.173	5.629	2.488	0	26.691	45.594
TRINITY_DN167518_c2_g1	DHQPTXgut	DHQgut	14.1629	0	7.08145	4.78261	1.26071	3.7936	0.00014848	0.0392569	0	0	0	0	0	1.859	2.142	4.171	0.619	1.546
TRINITY_DN332657_c0_g1	DHQPTXgut	DHQgut	0	23.5469	11.7734	-4.89453	1.29149	-3.78984	0.000150745	0.039754	4.219	0	0	9.287	3.432	0	0	0	0	0
TRINITY_DN17277_c2_g1	DHQPTXgut	DHQgut	20.9672	0	10.4836	4.84095	1.27778	3.78856	0.00015152	0.0398567	0	0	0	0	0	2.322	0	9.602	0.784	1.94
TRINITY_DN440747_c0_g1	DHQPTXgut	DHQgut	0	21.8504	10.9252	-4.88489	1.29007	-3.78651	0.000152776	0.040085	5.227	7.422	0	3.823	0	0	0	0	0	0
TRINITY_DN31883_c5_g2	DHQPTXgut	DHQgut	13.4613	0	6.73066	4.76869	1.25974	3.78545	0.000153432	0.0401552	0	0	0	0	0	2.383	3.506	1.747	1.007	1.604
TRINITY_DN333658_c2_g1	DHQPTXgut	DHQgut	0	16.0975	8.04877	-4.84819	1.2814	-3.78352	0.000154624	0.0403473	3.805	0	1.734	1.89	4.167	0	0	0	0	0
TRINITY_DN34390_c1_g1	DHQPTXgut	DHQgut	27.401	0	13.7005	4.87125	1.28767	3.78301	0.000154946	0.0403473	0	0	0	0	0	0	0	12.61	5.032	2.182
TRINITY_DN46754_c0_g3	DHQPTXgut	DHQgut	18.3756	0	9.18781	4.81845	1.27404	3.78203	0.000155556	0.0404044	0	0	0	0	0	0	7.499	3.122	1.225	1.982
TRINITY_DN20035_c1_g2	DHQPTXgut	DHQgut	0	22.8996	11.4498	-4.88341	1.29144	-3.78136	0.000155975	0.0404115	0	3.876	0	8.061	4.432	0	0	0	0	0
TRINITY_DN17034_c2_g1	DHQPTXgut	DHQgut	18.7631	0	9.38156	4.8184	1.27499	3.77917	0.000157352	0.0406664	0	0	0	0	0	2.992	0	3.551	1.52	6.256
TRINITY_DN378584_c0_g1	DHQPTXgut	DHQgut	0.987065	33.7923	17.3897	-3.95786	1.04754	-3.77826	0.00015793	0.0407141	1.727	7.343	7.089	2.556	5.656	0	0	0	0	0.791
TRINITY_DN15435_c1_g2	DHQPTXgut	DHQgut	28.3237	0	14.1618	4.86938	1.28916	3.77718	0.000158616	0.0407891	0	0	0	0	0	6.573	0	9.018	0	4.736
TRINITY_DN441587_c9_g1	DHQPTXgut	DHQgut	0	15.6556	7.82781	-4.83646	1.2813	-3.77466	0.000160224	0.0411005	3.454	0	2.363	2.555	2.828	0	0	0	0	0
TRINITY_DN6120_c0_g2	DHQPTXgut	DHQgut	17.0292	0	8.51461	4.79964	1.27195	3.77344	0.000161012	0.0411139	0	0	0	0	0	4.584	1.592	0	4.943	2.552
TRINITY_DN24249_c1_g8	DHQPTXgut	DHQgut	13.938	0	6.969	4.76164	1.26191	3.77335	0.000161072	0.0411139	0	0	0	0	0	2.698	1.901	3.717	1.25	0.756
TRINITY_DN7839_c1_g1	DHQPTXgut	DHQgut	15.6637	120.662	68.163	-2.67973	0.710794	-3.77006	0.00016321	0.041557	17.941	13.373	18.864	24.584	13.462	0	5.616	0	2.139	4.907
TRINITY_DN40144_c1_g4	DHQPTXgut	DHQgut	0	22.5453	11.2727	-4.87014	1.29203	-3.76938	0.000163656	0.0415683	0	7.149	0	4.348	4.811	0	0	0	0	0
TRINITY_DN411175_c0_g2	DHQPTXgut	DHQgut	0	15.3566	7.67829	-4.8275	1.28137	-3.76745	0.000164924	0.041608	4.193	1.357	0	2.073	3.53	0	0	0	0	0
TRINITY_DN34218_c1_g1	DHQPTXgut	DHQgut	19.123	0	9.56151	4.80901	1.27651	3.76732	0.000165011	0.041608	0	0	0	0	0	5.169	1.809	4.185	0	2.933
TRINITY_DN425226_c4_g1	DHQPTXgut	DHQgut	0	22.0722	11.0361	-4.86624	1.29173	-3.76722	0.000165076	0.041608	2.319	4.433	9.505	0	0	0	0	0	0	0
TRINITY_DN83449_c0_g1	DHQPTXgut	DHQgut	0	22.8543	11.4271	-4.86875	1.29258	-3.7667	0.000165422	0.041608	0	3.646	10.269	2.781	0	0	0	0	0	0
TRINITY_DN208674_c0_g2	DHQPTXgut	DHQgut	0	14.7251	7.36254	-4.82125	1.28035	-3.76557	0.00016617	0.0416853	3.811	1.85	2.609	2.823	0	0	0	0	0	0
TRINITY_DN646518_c0_g1	DHQPTXgut	DHQgut	18.7369	0	9.36847	4.80472	1.27615	3.76502	0.000166536	0.0416853	0	0	0	0	0	9.379	2.211	0	0.818	2.118
TRINITY_DN1426_c4_g1	DHQPTXgut	DHQgut	20.2545	0	10.1272	4.81272	1.27869	3.76377	0.000167368	0.0417696	0	0	0	0	0	3.175	0	8.75	1.093	1.359
TRINITY_DN289806_c2_g1	DHQPTXgut	DHQgut	19.5535	0	9.77677	4.80841	1.27778	3.76311	0.000167816	0.0417696	0	0	0	0	0	3.48	4.911	4.769	1.203	0
TRINITY_DN23753_c2_g1	DHQPTXgut	DHQgut	26.6003	0	13.3001	4.84906	1.28872	3.76271	0.000168085	0.0417696	0	0	0	0	0	11.477	0	0	1.383	7.94
TRINITY_DN8343_c2_g1	DHQPTXgut	DHQgut	0	15.9426	7.97129	-4.82589	1.28298	-3.76146	0.000168924	0.0418773	1.768	0.83	6.022	0	2.911	0	0	0	0	0
TRINITY_DN155271_c1_g1	DHQPTXgut	DHQgut	0	22.4655	11.2328	-4.85953	1.29274	-3.7591	0.000170525	0.0421732	0	7.809	0	4.073	4.472	0	0	0	0	0
TRINITY_DN98185_c0_g2	DHQPTXgut	DHQgut	0	22.3814	11.1907	-4.85769	1.29274	-3.75767	0.000171503	0.0423138	5.283	0	7.615	3.865	0	0	0	0	0	0
TRINITY_DN52052_c0_g1	DHQPTXgut	DHQgut	18.7908	0	9.39541	4.79819	1.2772	3.75682	0.000172088	0.0423571	0	0	0	0	0	6.959	3.792	0	3.652	0.281
TRINITY_DN288402_c3_g1	DHQPTXgut	DHQgut	0	24.3185	12.1592	-4.85946	1.29496	-3.75258	0.000175022	0.042591	0	0	2.606	3.244	10.71	0	0	0	0	0.012
TRINITY_DN9643_c3_g1	DHQPTXgut	DHQgut	0	15.1749	7.58746	-4.81163	1.28237	-3.75214	0.000175333	0.042591	0.931	2.739	4.773	2.788	0	0	0	0	0	0
TRINITY_DN1370086_c0_g1	DHQPTXgut	DHQgut	18.5898	0	9.29488	4.79017	1.27668	3.75206	0.000175387	0.042591	0	0	0	0	0	3.995	0	5.444	1.813	2.243
TRINITY_DN364866_c5_g1	DHQPTXgut	DHQgut	18.6078	0	9.3039	4.79025	1.27693	3.75138	0.000175862	0.042591	0	0	0	0	0	3.603	0	4.932	1.246	4.042
TRINITY_DN288633_c2_g1	DHQPTXgut	DHQgut	16.4651	0	8.23254	4.77437	1.27279	3.7511	0.000176062	0.042591	0	0	0	0	0	3.416	2.412	0	4.717	2.873
TRINITY_DN424264_c1_g1	DHQPTXgut	DHQgut	18.3926	0	9.19629	4.78834	1.27663	3.75078	0.000176288	0.042591	0	0	0	0	0	0	5.546	5.467	1.35	1.033
TRINITY_DN48947_c0_g3	DHQPTXgut	DHQgut	25.3689	0	12.6845	4.8328	1.2885	3.75071	0.000176337	0.042591	0	0	0	0	0	0	13.921	0	5.269	1.167
TRINITY_DN85514_c2_g5	DHQPTXgut	DHQgut	17.591	0	8.79548	4.78128	1.27523	3.74934	0.000177303	0.042591	0	0	0	0	0	0	5.977	3.893	1.929	1.583
TRINITY_DN19111_c0_g1	DHQPTXgut	DHQgut	17.2521	0	8.62606	4.77722	1.27426	3.74901	0.000177531	0.042591	0	0	0	0	0	0	2.735	5.346	2.726	2.2
TRINITY_DN87867_c0_g1	DHQPTXgut	DHQgut	18.0159	0	9.00795	4.78498	1.27647	3.74859	0.000177834	0.042591	0	0	0	0	0	4.047	7.539	0	0.914	1.5
TRINITY_DN99542_c0_g1	DHQPTXgut	DHQgut	19.8916	0	9.9458	4.79735	1.27983	3.74844	0.000177939	0.042591	0	0	0	0	0	2.846	0	5.588	0.42	5.936
TRINITY_DN70349_c20_g1	DHQPTXgut	DHQgut	0	21.9136	10.9568	-4.84596	1.29295	-3.74799	0.000178259	0.042591	2.446	6.087	0	0	6.988	0	0	0	0	0
TRINITY_DN148457_c0_g1	DHQPTXgut	DHQgut	12.511	803.654	408.082	-4.42701	1.18123	-3.7478	0.000178395	0.042591	0	222.789	189.295	179.321	2.38	0	1.468	2.965	3.564	1.783
TRINITY_DN474410_c1_g1	DHQPTXgut	DHQgut	0	23.5248	11.7624	-4.84864	1.29484	-3.7446	0.000180682	0.0430297	0	0	9.593	3.42	3.81	0	0	0	0	0
TRINITY_DN209290_c1_g3	DHQPTXgut	DHQgut	0	23.358	11.679	-4.84741	1.29469	-3.74406	0.00018107	0.0430297	2.41	0	0	10.519	3.907	0	0	0	0	0
TRINITY_DN5755_c1_g1	DHQPTXgut	DHQgut	0	22.8723	11.4362	-4.84523	1.29431	-3.74349	0.000181481	0.0430297	2.595	0	10.295	3.79	0	0	0	0	0	0
TRINITY_DN17499_c1_g1	DHQPTXgut	DHQgut	18.407	0	9.20352	4.77825	1.27744	3.74051	0.000183651	0.0434445	0	0	0	0	0	2.207	0	6.103	2.224	3.067
TRINITY_DN33447_c1_g1	DHQPTXgut	DHQgut	22.6409	0	11.3205	4.80446	1.28489	3.7392	0.000184603	0.0434958	0	0	0	0	0	3.736	0	10.222	1.728	0.129
TRINITY_DN59894_c0_g1	DHQPTXgut	DHQgut	12.8718	0	6.43592	4.72095	1.2626	3.73906	0.000184709	0.0434958	0	0	0	0	0	0.988	2.49	1.942	1.962	2.465
TRINITY_DN180739_c0_g1	DHQPTXgut	DHQgut	0	21.991	10.9955	-4.8361	1.29377	-3.73799	0.000185495	0.0435816	4.363	0	5.943	5.86	0	0	0	0	0	0
TRINITY_DN189368_c6_g1	DHQPTXgut	DHQgut	0	21.8499	10.925	-4.83312	1.29382	-3.73554	0.000187316	0.0439096	2.182	6.306	0	0	7.115	0	0	0	0	0
TRINITY_DN191289_c0_g2	DHQPTXgut	DHQgut	0	21.9309	10.9654	-4.83234	1.29404	-3.73432	0.000188225	0.043961	0	7.663	3.719	0	4.392	0	0	0	0	0
TRINITY_DN172927_c0_g1	DHQPTXgut	DHQgut	19.3576	0	9.6788	4.77958	1.27998	3.7341	0.000188386	0.043961	0	0	0	0	0	3.54	4.732	4.853	0	0.887
TRINITY_DN22869_c0_g2	DHQPTXgut	DHQgut	17.4624	0	8.73121	4.76394	1.27631	3.7326	0.000189517	0.0441254	0	0	0	0	0	0	2.691	5.25	4.074	1.115
TRINITY_DN738334_c0_g1	DHQPTXgut	DHQgut	0	21.4182	10.7091	-4.82731	1.29367	-3.73148	0.000190355	0.044221	2.749	5.156	0	8.061	0	0	0	0	0	0
TRINITY_DN43078_c2_g2	DHQPTXgut	DHQgut	19.124	0	9.562	4.77574	1.28011	3.73071	0.000190938	0.044257	0	0	0	0	0	0.755	0	5.207	6.598	2.137
TRINITY_DN204111_c0_g2	DHQPTXgut	DHQgut	14.6077	0	7.30384	4.73105	1.26938	3.72704	0.000193742	0.0447064	0	0	0	0	0	1.731	5.899	2.409	0.576	0.48
TRINITY_DN291220_c0_g1	DHQPTXgut	DHQgut	0	14.4124	7.20619	-4.77584	1.28342	-3.72117	0.000198301	0.0455703	3.27	2.859	2.011	0	2.406	0	0	0	0	0
TRINITY_DN478753_c3_g1	DHQPTXgut	DHQgut	17.5402	0	8.77009	4.75378	1.27797	3.71979	0.000199388	0.0455703	0	0	0	0	0	5.396	5.703	0	0.921	1.511
TRINITY_DN117237_c1_g3	DHQPTXgut	DHQgut	0	22.5272	11.2636	-4.81922	1.29572	-3.71935	0.000199737	0.0455703	2.123	0	5.104	9.272	0	0	0	0	0	0
TRINITY_DN73875_c0_g1	DHQPTXgut	DHQgut	0	15.2087	7.60434	-4.77895	1.28504	-3.71892	0.000200076	0.0455703	0	1.515	4.266	2.304	2.549	0	0	0	0	0
TRINITY_DN416653_c0_g2	DHQPTXgut	DHQgut	17.1591	0	8.57954	4.74939	1.2771	3.71889	0.000200102	0.0455703	0	0	0	0	0	6.832	2.412	0	1.179	2.873
TRINITY_DN1020339_c0_g1	DHQPTXgut	DHQgut	0	20.9688	10.4844	-4.8128	1.29426	-3.71857	0.000200354	0.0455703	4.405	8.473	2.996	0	0	0	0	0	0	0
TRINITY_DN54152_c0_g1	DHQPTXgut	DHQgut	16.3662	0	8.18308	4.74266	1.27556	3.71811	0.000200719	0.0455703	0	0	0	0	0	3.511	4.962	0	2.429	1.962
TRINITY_DN478798_c0_g1	DHQPTXgut	DHQgut	0	14.3805	7.19026	-4.77218	1.28365	-3.71765	0.000201082	0.0455703	3.058	2.969	2.091	0	2.499	0	0	0	0	0
TRINITY_DN41398_c0_g2	DHQPTXgut	DHQgut	17.329	0	8.66452	4.74898	1.2777	3.71683	0.00020174	0.0455703	0	0	0	0	0	6.832	1.992	0	3.842	0.958
TRINITY_DN41268_c2_g2	DHQPTXgut	DHQgut	17.0661	0	8.53306	4.74606	1.27698	3.71663	0.000201894	0.0455703	0	0	0	0	0	0	2.714	4.769	1.348	4.039
TRINITY_DN8206_c11_g1	DHQPTXgut	DHQgut	18.2058	0	9.10288	4.74889	1.27977	3.71075	0.000206648	0.0465418	0	0	0	0	0	6.77	0	3.172	1.877	1.879
TRINITY_DN243651_c0_g2	DHQPTXgut	DHQgut	0	23.0236	11.5118	-4.80927	1.297	-3.70801	0.000208897	0.0469461	2.386	0	0	3.477	10.028	0	0	0	0	0
TRINITY_DN133998_c1_g1	DHQPTXgut	DHQgut	18.0163	0	9.00813	4.74341	1.27983	3.70629	0.000210318	0.0471628	0	0	0	0	0	3.511	0	4.808	1.214	3.925
TRINITY_DN230938_c1_g1	DHQPTXgut	DHQgut	0.750546	41.0298	20.8902	-4.23271	1.14256	-3.70459	0.000211735	0.0473779	16.206	1.581	3.456	0	8.971	0	0	0	0.665	0
TRINITY_DN169320_c1_g2	DHQPTXgut	DHQgut	0	21.2668	10.6334	-4.7981	1.29572	-3.70304	0.00021303	0.0475645	9.375	1.823	5.135	0	0	0	0	0	0	0
TRINITY_DN86719_c0_g3	DHQPTXgut	DHQgut	0	22.2809	11.1404	-4.80018	1.29678	-3.70163	0.000214222	0.0477277	2.001	0	5.462	8.854	0	0	0	0	0	0
TRINITY_DN4087_c11_g1	DHQPTXgut	DHQgut	0	14.6659	7.33297	-4.75776	1.28567	-3.70061	0.000215083	0.0478165	4.255	2.217	1.049	0	3.164	0	0	0	0	0
TRINITY_DN161858_c0_g1	DHQPTXgut	DHQgut	26.2325	0	13.1162	4.78378	1.29326	3.69901	0.000216439	0.0480146	0	0	0	0	0	0	7.292	9.463	2.383	0
TRINITY_DN198060_c2_g1	DHQPTXgut	DHQgut	18.3208	0	9.16039	4.7379	1.28112	3.69826	0.000217079	0.0480535	0	0	0	0	0	3.572	2.524	4.89	2.472	0
TRINITY_DN650765_c0_g1	DHQPTXgut	DHQgut	0	21.4641	10.732	-4.79055	1.29634	-3.69544	0.000219509	0.0483888	0	3.937	4.198	0	7.112	0	0	0	0	0
TRINITY_DN64552_c1_g1	DHQPTXgut	DHQgut	17.4249	0	8.71243	4.72946	1.27982	3.69541	0.00021953	0.0483888	0	0	0	0	0	7.432	3.463	0	0.842	1.671
TRINITY_DN138819_c1_g1	DHQPTXgut	DHQgut	0	20.6611	10.3306	-4.78317	1.29589	-3.69103	0.000223349	0.0490933	5.448	2.554	7.437	0	0	0	0	0	0	0
TRINITY_DN222282_c0_g2	DHQPTXgut	DHQgut	18.1972	0	9.0986	4.72914	1.28138	3.69066	0.000223676	0.0490933	0	0	0	0	0	0	2.106	8.203	1.02	1.672
TRINITY_DN63564_c5_g1	DHQPTXgut	DHQgut	16.3509	0	8.17547	4.71493	1.27788	3.68964	0.00022457	0.0491826	0	0	0	0	0	0	2.089	4.072	3.036	3.315
TRINITY_DN36194_c1_g1	DHQPTXgut	DHQgut	17.3917	0	8.69587	4.72193	1.27996	3.68912	0.000225034	0.0491826	0	0	0	0	0	0	3.274	6.49	1.589	1.396
TRINITY_DN192842_c0_g1	DHQPTXgut	DHQgut	16.7332	0	8.36658	4.71764	1.27929	3.68768	0.000226305	0.0493559	0	0	0	0	0	3.346	6.449	0	1.1	2.264
TRINITY_DN989123_c0_g1	DHQPTXgut	DHQgut	0	21.5499	10.7749	-4.78201	1.29707	-3.68679	0.000227101	0.0494253	0	3.03	4.266	0	7.648	0	0	0	0	0
TRINITY_DN409904_c4_g1	DHQPTXgut	DHQgut	0	21.7232	10.8616	-4.78149	1.29739	-3.68547	0.000228281	0.0495777	0	1.888	5.347	8.665	0	0	0	0	0	0
TRINITY_DN192230_c0_g1	DHQPTXgut	DHQgut	0	15.2148	7.60739	-4.74577	1.28829	-3.68378	0.000229796	0.0497214	1.097	6.65	0	1.641	1.8	0	0	0	0	0
TRINITY_DN160672_c5_g1	DHQPTXgut	DHQgut	0	21.4229	10.7114	-4.77839	1.29718	-3.68366	0.000229904	0.0497214	0	4.373	3.112	0	7.421	0	0	0	0	0

## Sheet: intestines_DE_annotations
>TRINITY_DN962908_c0_g1_i1 embargoed
>TRINITY_DN989123_c0_g1_i1 GTP-binding protein YchF
>TRINITY_DN358368_c0_g1_i1 DDE-type integrase/transposase/recombinase
>TRINITY_DN391946_c0_g1_i5 nucleolar protein 6
>TRINITY_DN304050_c0_g1_i1 FERM and PDZ domain-containing protein 3
>TRINITY_DN303644_c0_g1_i1 predicted protein
>TRINITY_DN378584_c0_g1_i1 TPA: AC1147-like
>TRINITY_DN305594_c0_g1_i5 trans-sialidase, putative
>TRINITY_DN393372_c1_g1_i1 Transposable element Tc3 transposase
>TRINITY_DN474410_c1_g1_i2 zona pellucida sperm-binding protein 2-like
>TRINITY_DN455989_c1_g1_i4 vacuolar protein sorting-associated protein 18, putative (VPS18)
>TRINITY_DN440747_c0_g1_i1 hypothetical protein XENTR_v10013728
>TRINITY_DN461207_c0_g3_i1 rna-directed dna polymerase from mobile element jockey-like
>TRINITY_DN425226_c4_g1_i1 putative thy-1 membrane glycoprotein isoform X1
>TRINITY_DN440471_c0_g3_i1 Retrovirus-related Pol poly LINE-1, putative
>TRINITY_DN478798_c0_g1_i2 Retrovirus-related Pol polyprotein from transposon opus
>TRINITY_DN400935_c0_g3_i1 Retrovirus-related Pol polyprotein from transposon TNT 1-94
>TRINITY_DN50552_c0_g1_i1 hypothetical protein AB205_0082950
>TRINITY_DN10712_c0_g1_i1 coiled-coil domain-containing protein 22
>TRINITY_DN86016_c6_g1_i1 hypothetical protein, partial
>TRINITY_DN1821_c0_g1_i1 mucin-like protein
>TRINITY_DN1821_c0_g2_i11 adhesion G protein-coupled receptor E1-like
>TRINITY_DN52413_c0_g2_i1 hypothetical protein B7467_05435, partial
>TRINITY_DN7147_c2_g1_i7 PRDM9
>TRINITY_DN7147_c2_g1_i5 zinc finger protein 180-like
>TRINITY_DN26769_c0_g1_i4 MHC class Ia antigen
>TRINITY_DN22869_c0_g2_i1 alpha-actinin-4 isoform X4
>TRINITY_DN1588_c0_g1_i1 S-adenosylmethionine synthase
>TRINITY_DN17722_c5_g1_i2 cytochrome P450 3A29-like
>TRINITY_DN2704_c6_g1_i4 wee1-like protein kinase
>TRINITY_DN24857_c0_g2_i3 C1GALT1-specific chaperone 1
>TRINITY_DN24249_c1_g8_i1 hypothetical protein AB205_0220060
>TRINITY_DN33898_c0_g1_i6 virus major outer envelope glycoprotein (BLLF1)
>TRINITY_DN39349_c0_g1_i3 calcium permeable stress-gated cation channel 1-like
>TRINITY_DN81444_c1_g1_i1 hypothetical protein GLOTRDRAFT_50878, partial
>TRINITY_DN17318_c0_g1_i5 hypothetical protein N309_03617, partial
>TRINITY_DN42092_c0_g1_i1 suppression of tumorigenicity 5
>TRINITY_DN55760_c0_g1_i1 putative cell wall-associated hydrolase
>TRINITY_DN21305_c2_g1_i1 general transcription factor II-I repeat domain-containing protein 2B-like isoform X1
>TRINITY_DN21900_c0_g1_i1 Cathepsin O
>TRINITY_DN7252_c1_g1_i1 mucin-4-like isoform X1
>TRINITY_DN76133_c3_g1_i1 Transposable element
>TRINITY_DN10942_c0_g1_i3 Protein LIAT1
>TRINITY_DN82129_c1_g1_i1 Transposable element
>TRINITY_DN50169_c4_g1_i1 gastrula zinc finger protein XlCGF7.1-like
>TRINITY_DN2498_c0_g1_i8 deleted in malignant brain tumors 1 protein
>TRINITY_DN1432_c0_g2_i1 Coagulation factor V
>TRINITY_DN1432_c0_g2_i4 collagen alpha-1(X) chain-like
>TRINITY_DN47336_c0_g1_i8 uncharacterized protein LOC110441182 isoform X2
>TRINITY_DN26675_c3_g2_i1 Transposable element Tc1 transposase
>TRINITY_DN36194_c1_g1_i2 PRDM9
>TRINITY_DN61380_c3_g1_i1 putative leucine-rich repeat-containing protein DDB_G0290503
>TRINITY_DN84736_c0_g2_i1 putative leucine-rich repeat-containing protein DDB_G0290503
>TRINITY_DN48947_c0_g3_i1 unnamed protein product, partial
>TRINITY_DN84012_c0_g3_i4 N-acetyltransferase 6
>TRINITY_DN84012_c0_g3_i1 olfactory receptor family C subfamily 4 member 10
>TRINITY_DN22403_c0_g1_i4 MHC class Ia antigen
>TRINITY_DN55270_c0_g1_i1 Transposable element
>TRINITY_DN92382_c0_g1_i2 UPF0489 protein C5orf22 homolog isoform X3
>TRINITY_DN6427_c0_g1_i1 reverse transcriptase
>TRINITY_DN8066_c2_g3_i1 AChain A, Sleeping Beauty transposase, SB100X
>TRINITY_DN20593_c0_g1_i4 hypothetical protein D5F01_LYC23096
>TRINITY_DN19111_c0_g1_i2 hypothetical protein XELAEV_18011371mg, partial
>TRINITY_DN99542_c0_g1_i16 protein jagged-1b-like
>TRINITY_DN80197_c0_g1_i4 nucleolar protein 6
>TRINITY_DN16672_c3_g1_i1 hypothetical protein AB205_0121100
>TRINITY_DN28168_c0_g1_i5 unnamed protein product, partial
>TRINITY_DN3680_c1_g1_i13 gag protein
>TRINITY_DN25728_c0_g1_i5 immunoglobulin light chain type III
>TRINITY_DN15330_c3_g1_i2 unnamed protein product
>TRINITY_DN16145_c2_g1_i1 uncharacterized protein LOC102225634 isoform X1
>TRINITY_DN14047_c0_g1_i1 acidic mammalian chitinase-like
>TRINITY_DN6754_c0_g2_i1 putative enzymatic polyprotein
>TRINITY_DN98185_c0_g2_i3 Transposable element Tcb1 transposase
>TRINITY_DN780318_c0_g1_i1 Retrovirus-related Pol polyprotein from transposon 17.6
>TRINITY_DN739376_c0_g1_i1 hypothetical protein D9C73_028563
>TRINITY_DN232047_c0_g1_i1 dynein heavy chain-like
>TRINITY_DN244676_c1_g1_i1 hypothetical protein VQ01_15655
>TRINITY_DN209290_c1_g3_i1 nucleolar protein 6
>TRINITY_DN214381_c0_g1_i1 hypothetical protein XENTR_v10014290
>TRINITY_DN219736_c0_g1_i2 extensin-like
>TRINITY_DN200937_c0_g1_i4 Retrovirus-related Pol polyprotein from transposon opus
>TRINITY_DN200937_c0_g1_i2 FERM and PDZ domain-containing protein 3
>TRINITY_DN231446_c1_g1_i4 eukaryotic translation initiation factor 3 subunit A-like isoform X2
>TRINITY_DN257593_c0_g2_i1 rna-directed dna polymerase from mobile element jockey-like
>TRINITY_DN288402_c3_g1_i1 IS630 family transposase
>TRINITY_DN268181_c1_g1_i1 Ig mu heavy chain disease protein-like
>TRINITY_DN245412_c1_g1_i1 AChain A, Sleeping Beauty transposase, SB100X
>TRINITY_DN1102635_c0_g1_i1 Filamin/ABP280 repeat protein
>TRINITY_DN691770_c1_g1_i1 uncharacterized protein LOC101731022 isoform X4
>TRINITY_DN643374_c5_g1_i1 Transposable element
>TRINITY_DN681950_c2_g1_i1 serine/arginine repetitive matrix protein 1-like
>TRINITY_DN162128_c2_g1_i1 hypothetical protein DZC28_26535, partial
>TRINITY_DN168029_c0_g1_i5 Uncharacterised protein
>TRINITY_DN164590_c0_g1_i1 Ubiquitin-60S ribosomal protein L40
>TRINITY_DN140397_c0_g1_i1 putative serine acetyltransferase
>TRINITY_DN168795_c0_g2_i8 gamma-tubulin complex component 6
>TRINITY_DN172014_c0_g1_i1 Transposable element Tcb1 transposase
>TRINITY_DN112783_c0_g1_i1 immunoglobulin kappa light chain
>TRINITY_DN101637_c0_g9_i1 hypothetical protein D4764_06G0008130
>TRINITY_DN105334_c1_g2_i2 unnamed protein product
>TRINITY_DN133998_c1_g1_i1 putative leucine-rich repeat-containing protein DDB_G0290503
>TRINITY_DN102374_c0_g4_i1 Transposable element Tcb1 transposase
>TRINITY_DN192230_c0_g1_i4 Retrotransposon-like protein 1
>TRINITY_DN154372_c0_g2_i5 hypothetical protein BVRB_5g099540
>TRINITY_DN173069_c0_g2_i6 hypothetical protein BRAFLDRAFT_124569
>TRINITY_DN103634_c0_g1_i1 oocyte zinc finger protein XlCOF7.1-like
>TRINITY_DN151834_c0_g1_i1 UNKNOWN

## Sheet: liver_DE_subset
sampleA	sampleB	baseMeanA	baseMeanB	baseMean	log2FoldChange	lfcSE	stat	pvalue	padj	AAB-E3-8	AAB-E3-18	AAB-E3-28	AAB-E3-30	AAB-E3-31	AAB-E3-4	AAB-E3-7	AAB-E3-15	AAB-E3-24	AAB-E3-29
TRINITY_DN26769_c0_g1	DHQPTXliver	DHQliver	526.043	11.2601	268.651	5.41024	0.940928	5.7499	8.9296e-09	0.000521312	0	1.311	2.334	2.575	3.82	185.669	71.54	5.995	90.871	92.044
TRINITY_DN83597_c0_g2	DHQPTXliver	DHQliver	0	194.592	97.2961	-10.3581	1.82282	-5.68242	1.328e-08	0.000521312	4.409	0.523	59.963	71.78	44.048	0	0	0	0	0
TRINITY_DN311138_c0_g1	DHQPTXliver	DHQliver	0	109.688	54.8441	-9.67683	1.82594	-5.29965	1.16027e-07	0.00303647	58.525	2.815	7.117	6.247	15.083	0	0	0	0	0
TRINITY_DN100217_c16_g1	DHQPTXliver	DHQliver	0	74.2727	37.1363	-9.2806	1.78745	-5.19208	2.07955e-07	0.00354323	17.432	3.54	9.08	13.177	20.318	0	0	0	0	0
TRINITY_DN272103_c1_g1	DHQPTXliver	DHQliver	82.8233	0	41.4117	9.72149	1.88132	5.16738	2.374e-07	0.00354323	0	0	0	0	0	18.456	5.446	0	17.547	27.277
TRINITY_DN4584_c4_g2	DHQPTXliver	DHQliver	45.2966	0	22.6483	9.21357	1.79157	5.14272	2.70782e-07	0.00354323	0	0	0	0	0.062	11.994	4.865	3.15	10.158	8.823
TRINITY_DN2285_c8_g3	DHQPTXliver	DHQliver	65.0388	0	32.5194	9.46344	1.87468	5.04803	4.46397e-07	0.00500672	0	0	0	0	0	0	20.271	14.872	6.167	14.828
TRINITY_DN517284_c2_g1	DHQPTXliver	DHQliver	0	56.7593	28.3796	-8.91081	1.81156	-4.91886	8.70505e-07	0.00854302	18.69	4.191	3.69	14.073	8.559	0	0	0	0	0
TRINITY_DN23851_c1_g1	DHQPTXliver	DHQliver	60.0184	0	30.0092	9.2773	1.91016	4.85682	1.19284e-06	0.00868818	0	0	0	0	0	11.743	0	2.786	8.012	25.46
TRINITY_DN7622_c0_g1	DHQPTXliver	DHQliver	58.8612	0	29.4306	9.26425	1.90811	4.8552	1.20264e-06	0.00868818	0	0	0	0	0	18.786	6.815	0	4.517	16.709
TRINITY_DN53948_c0_g1	DHQPTXliver	DHQliver	39.452	0	19.726	8.93478	1.84116	4.8528	1.21728e-06	0.00868818	0	0	0	0	0	3.471	7.282	3.734	1.722	15.003
TRINITY_DN32477_c0_g2	DHQPTXliver	DHQliver	0	77.9651	38.9825	-9.11409	1.9032	-4.78884	1.67752e-06	0.0109753	6.867	26.57	4.739	34.466	0	0	0	0	0	0
TRINITY_DN85352_c0_g1	DHQPTXliver	DHQliver	0	105.764	52.8819	-9.31522	1.96092	-4.75043	2.02985e-06	0.0118382	65.332	13.733	0	2.139	4.482	0	0	0	0	0
TRINITY_DN29572_c1_g1	DHQPTXliver	DHQliver	0	47.2668	23.6334	-8.66025	1.82996	-4.73249	2.21786e-06	0.0118382	15.371	13.446	4.733	3.509	3.64	0	0	0	0	0
TRINITY_DN229274_c0_g1	DHQPTXliver	DHQliver	0	42.4041	21.202	-8.55933	1.81393	-4.71866	2.37409e-06	0.0118382	5.555	12.866	3.65	9.341	6.236	0	0	0	0	0
TRINITY_DN178319_c0_g2	DHQPTXliver	DHQliver	0	47.5124	23.7562	-8.64989	1.83915	-4.70319	2.56128e-06	0.0118382	10.117	17.807	1.525	5.634	5.902	0	0	0	0	0
TRINITY_DN6268_c23_g1	DHQPTXliver	DHQliver	44.9673	0	22.4837	8.95941	1.91005	4.69066	2.72331e-06	0.0118382	0	0	0	0	0	4.052	0	19.142	8.795	8.907
TRINITY_DN45754_c0_g1	DHQPTXliver	DHQliver	53.9792	0	26.9896	9.08532	1.9386	4.68655	2.77854e-06	0.0118382	0	0	0	0	0	0	10.085	3.15	1.472	26.547
TRINITY_DN53614_c0_g1	DHQPTXliver	DHQliver	0	66.1611	33.0805	-8.91787	1.90541	-4.68028	2.8649e-06	0.0118382	10.149	4.371	34.5	13.923	0	0	0	0	0	0
TRINITY_DN67046_c0_g3	DHQPTXliver	DHQliver	47.4597	0	23.7298	8.97248	1.92911	4.65111	3.30154e-06	0.0129604	0	0	0	0	0	5.696	19.919	0	3.069	10.359
TRINITY_DN351872_c0_g1	DHQPTXliver	DHQliver	0	40.104	20.052	-8.46712	1.82463	-4.64047	3.47626e-06	0.0129964	7.876	10.356	3.357	4.145	8.598	0	0	0	0	0
TRINITY_DN398163_c0_g1	DHQPTXliver	DHQliver	38.7438	0	19.3719	8.80466	1.90626	4.61882	3.85922e-06	0.0134641	0	0	0	0	0	19.629	4.211	4.808	5.798	0
TRINITY_DN132868_c1_g5	DHQPTXliver	DHQliver	45.341	0	22.6705	8.9103	1.93102	4.61429	3.94435e-06	0.0134641	0	0	0	0	0	6.882	11.843	0	2.678	14.829
TRINITY_DN8646_c1_g4	DHQPTXliver	DHQliver	30.3206	0	15.1603	8.55871	1.87358	4.56811	4.92135e-06	0.015745	0	0	0	0	0	2.407	2.086	8.38	1.26	10.944
TRINITY_DN577466_c0_g1	DHQPTXliver	DHQliver	0.0940813	32.6381	16.3661	-6.89516	1.51756	-4.54359	5.5303e-06	0.015745	5.191	4.56	10.448	2.881	6.047	0	0	0	0.085	0
TRINITY_DN27873_c2_g1	DHQPTXliver	DHQliver	46.575	0	23.2875	8.88183	1.95516	4.54276	5.55225e-06	0.015745	0	0	0	0	0	14.793	3.186	1.832	0	16.337
TRINITY_DN192102_c0_g1	DHQPTXliver	DHQliver	32.7068	0	16.3534	8.62951	1.8997	4.54256	5.55758e-06	0.015745	0	0	0	0	0	8.715	8.577	4.419	8.395	0
TRINITY_DN7_c98_g1	DHQPTXliver	DHQliver	0	66.1733	33.0866	-8.82593	1.94387	-4.54038	5.61526e-06	0.015745	21.25	0	4.557	12.076	17.773	0	0	0	0	0
TRINITY_DN203659_c0_g1	DHQPTXliver	DHQliver	0	53.4411	26.7206	-8.64291	1.91602	-4.51087	6.45636e-06	0.0174791	0	16.023	6.415	18.704	7.904	0	0	0	0	0
TRINITY_DN422628_c1_g1	DHQPTXliver	DHQliver	0	59.5385	29.7692	-8.71463	1.94154	-4.48851	7.17238e-06	0.0175642	0	4.118	3.097	34.566	13.37	0	0	0	0	0
TRINITY_DN254525_c3_g1	DHQPTXliver	DHQliver	0	33.355	16.6775	-8.22602	1.83344	-4.48666	7.23478e-06	0.0175642	6.743	6.009	4.118	3.755	7.904	0	0	0	0	0
TRINITY_DN39857_c0_g1	DHQPTXliver	DHQliver	38.292	0	19.146	8.69462	1.93973	4.48239	7.38115e-06	0.0175642	0	0	0	0	0	7.553	3.37	0	6.189	14.238
TRINITY_DN1265888_c0_g1	DHQPTXliver	DHQliver	36.8401	0	18.42	8.67797	1.93603	4.48235	7.38265e-06	0.0175642	0	0	0	0	0	22.35	3.859	2.199	3.543	0
TRINITY_DN138906_c1_g2	DHQPTXliver	DHQliver	36.8204	0	18.4102	8.65908	1.93657	4.47135	7.77272e-06	0.0176652	0	0	0	0	0	6.627	4.893	0	6.682	12.292
TRINITY_DN3220_c0_g2	DHQPTXliver	DHQliver	25.2599	0	12.63	8.35912	1.87066	4.46855	7.87509e-06	0.0176652	0	0	0	0	0	2.914	6.996	0.94	5.283	5.197
TRINITY_DN411363_c1_g1	DHQPTXliver	DHQliver	0	56.0503	28.0252	-8.64561	1.93976	-4.45705	8.30945e-06	0.0181217	24.265	5.752	8.985	0	7.537	0	0	0	0	0
TRINITY_DN68444_c0_g2	DHQPTXliver	DHQliver	63.1457	0	31.5728	9.01561	2.03527	4.42969	9.43668e-06	0.0182121	0	0	0	0	0	6.814	11.732	0	0	29.359
TRINITY_DN467933_c0_g4	DHQPTXliver	DHQliver	23.1745	0	11.5872	8.25153	1.86413	4.42647	9.5789e-06	0.0182121	0	0	0	0	0	3.309	2.856	3.282	2.648	7.389
TRINITY_DN45008_c0_g1	DHQPTXliver	DHQliver	0	35.3905	17.6953	-8.24078	1.86288	-4.42368	9.70342e-06	0.0182121	6.157	1.02	5.438	5.388	12.338	0	0	0	0	0
TRINITY_DN682_c21_g1	DHQPTXliver	DHQliver	0	50.8832	25.4416	-8.54684	1.9337	-4.41993	9.87311e-06	0.0182121	24.596	9.554	3.572	5.549	0	0	0	0	0	0
TRINITY_DN370943_c2_g1	DHQPTXliver	DHQliver	0	34.4135	17.2067	-8.22231	1.86056	-4.41926	9.90412e-06	0.0182121	4.132	13.624	2.197	2.809	6.96	0	0	0	0	0
TRINITY_DN166331_c1_g2	DHQPTXliver	DHQliver	36.045	0	18.0225	8.60246	1.94787	4.41634	1.00385e-05	0.0182121	0	0	0	0	0	0	6.141	2.268	3.985	16.295
TRINITY_DN68791_c0_g1	DHQPTXliver	DHQliver	0	34.1847	17.0924	-8.20862	1.85973	-4.41387	1.0154e-05	0.0182121	8.62	6.917	1.311	3.854	8	0	0	0	0	0
TRINITY_DN137996_c3_g1	DHQPTXliver	DHQliver	0	32.9067	16.4534	-8.1733	1.85347	-4.40972	1.03505e-05	0.0182121	10.973	2.573	4.954	3.04	6.393	0	0	0	0	0
TRINITY_DN513866_c5_g1	DHQPTXliver	DHQliver	35.0725	0	17.5362	8.57894	1.94627	4.40788	1.04386e-05	0.0182121	0	0	0	0	0	5.871	5.063	0	4.612	12.73
TRINITY_DN518632_c0_g1	DHQPTXliver	DHQliver	0	43.3941	21.697	-8.41025	1.91044	-4.40226	1.07128e-05	0.0182842	9.305	10.516	10.084	9.842	0.007	0	0.001	0	0.001	0.004
TRINITY_DN398897_c1_g1	DHQPTXliver	DHQliver	0	32.8787	16.4393	-8.16231	1.85824	-4.3925	1.12056e-05	0.0183337	11.02	2.085	3.588	4.027	7.062	0	0	0	0	0
TRINITY_DN424513_c0_g1	DHQPTXliver	DHQliver	0	77.7706	38.8853	-8.84422	2.01351	-4.39243	1.12088e-05	0.0183337	0	10.404	52.581	13.477	0	0	0	0	0	0
TRINITY_DN265172_c1_g1	DHQPTXliver	DHQliver	0	41.8301	20.9151	-8.35498	1.91594	-4.36077	1.29605e-05	0.0200045	11.824	8.775	9.01	8.183	0	0	0	0	0	0
TRINITY_DN65039_c0_g1	DHQPTXliver	DHQliver	34.509	0	17.2545	8.53219	1.95789	4.35786	1.31342e-05	0.0200045	0	0	0	0	0	6.204	5.339	0	2.43	13.374
TRINITY_DN129245_c1_g1	DHQPTXliver	DHQliver	57.512	0	28.756	8.89498	2.04163	4.35681	1.31969e-05	0.0200045	0	0	0	0	0	13.368	0	0	2.521	27.772
TRINITY_DN177528_c0_g4	DHQPTXliver	DHQliver	28.9575	0	14.4787	8.41585	1.93295	4.35389	1.33743e-05	0.0200045	0	0	0	0	0	7.096	12.194	3.446	2.754	0
TRINITY_DN1327543_c0_g1	DHQPTXliver	DHQliver	23.1106	0	11.5553	8.21333	1.88735	4.35177	1.35043e-05	0.0200045	0	0	0	0	0	2.596	6.75	2.587	1.047	5.881
TRINITY_DN27692_c2_g2	DHQPTXliver	DHQliver	0	29.7785	14.8893	-8.04741	1.85621	-4.33541	1.45491e-05	0.0211496	6.548	1.943	5.989	3.648	7.668	0	0	0	0	0
TRINITY_DN163633_c7_g1	DHQPTXliver	DHQliver	0	52.3324	26.1662	-8.51201	1.96518	-4.3314	1.48161e-05	0.0211496	23.443	3.479	0	9.826	6.88	0	0	0	0	0
TRINITY_DN451424_c0_g1	DHQPTXliver	DHQliver	0	47.8971	23.9486	-8.44073	1.95065	-4.32714	1.51058e-05	0.0211781	25.229	6.453	1.925	6.795	0	0	0	0	0	0
TRINITY_DN749096_c0_g1	DHQPTXliver	DHQliver	0	28.8124	14.4062	-8.00687	1.85839	-4.30849	1.64372e-05	0.022385	5.41	5.437	1.627	5.996	6.28	0	0	0	0	0
TRINITY_DN10412_c0_g1	DHQPTXliver	DHQliver	29.3882	0	14.6941	8.38186	1.94603	4.30715	1.65369e-05	0.022385	0	0	0	0	0	0	4.121	7.613	3.592	9.935
TRINITY_DN13528_c0_g1	DHQPTXliver	DHQliver	92.1883	3.57732	47.8828	4.49807	1.04736	4.29466	1.74959e-05	0.0232817	1.25	0.282	0.943	0.815	0	1.633	38.767	1.554	21.909	16.571
TRINITY_DN148921_c0_g1	DHQPTXliver	DHQliver	0	28.4763	14.2382	-7.98397	1.86162	-4.28872	1.7971e-05	0.0235153	6.239	1.855	5.716	3.481	7.322	0	0	0	0	0
TRINITY_DN19332_c0_g1	DHQPTXliver	DHQliver	0	53.3755	26.6877	-8.4899	1.98288	-4.2816	1.85556e-05	0.0238822	13.485	0	2.059	3.755	23.712	0	0	0	0	0
TRINITY_DN8720_c0_g3	DHQPTXliver	DHQliver	0	29.7989	14.8995	-8.00833	1.87622	-4.26833	1.9694e-05	0.0244957	4.742	1.739	2.101	5.702	10.741	0	0	0	0	0
TRINITY_DN166463_c0_g4	DHQPTXliver	DHQliver	0	40.8858	20.4429	-8.27845	1.94114	-4.26475	2.00131e-05	0.0244957	0	15.548	9.982	3.648	7.668	0	0	0	0	0
TRINITY_DN285203_c3_g1	DHQPTXliver	DHQliver	29.5168	0	14.7584	8.35428	1.9606	4.26109	2.03434e-05	0.0244957	0	0	0	0	0	7.832	3.376	0	4.674	8.625
TRINITY_DN710015_c0_g1	DHQPTXliver	DHQliver	0	43.9674	21.9837	-8.32911	1.95617	-4.25786	2.06393e-05	0.0244957	8.333	11.863	0	9.028	8.833	0	0	0	0	0
TRINITY_DN30202_c0_g2	DHQPTXliver	DHQliver	0	26.569	13.2845	-7.90578	1.85838	-4.25413	2.09864e-05	0.0244957	3.908	3.3	4.035	4.068	7.741	0	0	0	0	0
TRINITY_DN27105_c0_g2	DHQPTXliver	DHQliver	29.9797	0	14.9898	8.35877	1.96493	4.25398	2.09999e-05	0.0244957	0	0	0	0	0	0	8.775	2.494	2.01	11.098
TRINITY_DN17390_c1_g1	DHQPTXliver	DHQliver	26.3767	0	13.1883	8.28347	1.94828	4.25169	2.12162e-05	0.0244957	0	0	0	0	0	3.43	5.923	1.699	15.009	0
TRINITY_DN387305_c0_g3	DHQPTXliver	DHQliver	0	43.785	21.8925	-8.31031	1.96073	-4.23837	2.25147e-05	0.0255247	0	5.862	1.74	9.591	20.142	0	0	0	0	0
TRINITY_DN358801_c2_g1	DHQPTXliver	DHQliver	26.0817	0	13.0408	8.2577	1.95008	4.23455	2.29013e-05	0.0255247	0	0	0	0	0	12.287	5.296	2.98	2.411	0
TRINITY_DN14391_c0_g1	DHQPTXliver	DHQliver	0	41.5092	20.7546	-8.26779	1.95328	-4.23277	2.30828e-05	0.0255247	22.25	3.937	4.519	4.37	0	0	0	0	0	0
TRINITY_DN381622_c2_g1	DHQPTXliver	DHQliver	0	26.9094	13.4547	-7.90952	1.87104	-4.22735	2.3646e-05	0.0257794	5.508	8.841	3.158	1.916	3.982	0	0	0	0	0
TRINITY_DN8233_c0_g1	DHQPTXliver	DHQliver	0	26.096	13.048	-7.87426	1.86404	-4.22429	2.39698e-05	0.0257794	5.695	2.6	4.173	3.176	6.657	0	0	0	0	0
TRINITY_DN53773_c0_g1	DHQPTXliver	DHQliver	0	41.245	20.6225	-8.24932	1.95936	-4.21022	2.55125e-05	0.0265178	20.025	9.19	2.039	3.724	0	0	0	0	0	0
TRINITY_DN498471_c1_g1	DHQPTXliver	DHQliver	28.0171	0	14.0085	8.27682	1.96727	4.20725	2.58494e-05	0.0265178	0	0	0	0	0	4.373	3.772	0	5.202	9.601
TRINITY_DN982673_c0_g1	DHQPTXliver	DHQliver	24.7085	0	12.3543	8.19886	1.94967	4.20526	2.60778e-05	0.0265178	0	0	0	0	0	10.276	4.421	5.022	2.026	0
TRINITY_DN96158_c0_g2	DHQPTXliver	DHQliver	33.6651	0	16.8326	8.40131	1.99801	4.20484	2.61266e-05	0.0265178	0	0	0	0	0	0	2.598	1.38	1.115	20.216
TRINITY_DN11257_c3_g2	DHQPTXliver	DHQliver	22.4967	0	11.2484	8.10593	1.93026	4.19939	2.67635e-05	0.0265178	0	0	0	0	0	10.514	1.668	0.569	1.308	4.397
TRINITY_DN133874_c0_g1	DHQPTXliver	DHQliver	41.6559	0	20.8279	8.56351	2.03945	4.19894	2.68172e-05	0.0265178	0	0	0	0	0	14.048	18.104	3.409	0	0
TRINITY_DN126574_c0_g1	DHQPTXliver	DHQliver	0	36.9592	18.4796	-8.15729	1.9435	-4.19722	2.70207e-05	0.0265178	7.005	12.519	2.478	11.708	0	0	0	0	0	0
TRINITY_DN396278_c0_g1	DHQPTXliver	DHQliver	0	35.5622	17.7811	-8.11667	1.93926	-4.18545	2.84599e-05	0.0275853	13.225	4.743	6.053	7.368	0	0	0	0	0	0
TRINITY_DN76975_c5_g1	DHQPTXliver	DHQliver	27.1586	0	13.5793	8.2352	1.97013	4.18004	2.91459e-05	0.0276113	0	0	0	0	0	0	6.64	4.112	1.527	9.803
TRINITY_DN18724_c0_g4	DHQPTXliver	DHQliver	0	43.758	21.879	-8.27366	1.98023	-4.17812	2.93925e-05	0.0276113	27.678	3.794	1.727	2.913	0	0	0	0	0	0
TRINITY_DN29181_c0_g1	DHQPTXliver	DHQliver	44.7335	0	22.3667	8.58731	2.05678	4.17511	2.97839e-05	0.0276113	0	0	0	0	0	22.602	0	3.909	0	9.907
TRINITY_DN83597_c0_g1	DHQPTXliver	DHQliver	0	40.6102	20.3051	-8.21344	1.96901	-4.17136	3.02788e-05	0.0276113	0	0.773	14.911	14.858	7.786	0	0	0	0	0
TRINITY_DN7650_c4_g3	DHQPTXliver	DHQliver	28.019	0	14.0095	8.24819	1.97764	4.17072	3.03641e-05	0.0276113	0	0	0	0	0	0	6.11	1.74	2.134	12.105
TRINITY_DN12344_c3_g5	DHQPTXliver	DHQliver	0	36.1789	18.0895	-8.11818	1.94728	-4.16898	3.05967e-05	0.0276113	0	3.828	6.601	12.191	10.213	0	0	0	0	0
TRINITY_DN112506_c1_g3	DHQPTXliver	DHQliver	0	23.304	11.652	-7.74564	1.86724	-4.14818	3.35136e-05	0.0290973	3.092	4.406	6.666	3.53	3.661	0	0	0	0	0
TRINITY_DN652459_c0_g1	DHQPTXliver	DHQliver	0	25.2058	12.6029	-7.81142	1.88323	-4.14789	3.35557e-05	0.0290973	2.075	9.61	3.167	2.406	5.036	0	0	0	0	0
TRINITY_DN426631_c1_g1	DHQPTXliver	DHQliver	0	36.9155	18.4578	-8.11681	1.95761	-4.14629	3.37906e-05	0.0290973	0	4.088	4.198	7.659	16.126	0	0	0	0	0
TRINITY_DN18974_c2_g2	DHQPTXliver	DHQliver	23.8369	0	11.9184	8.13093	1.96164	4.14496	3.39871e-05	0.0290973	0	0	0	0	0	11.13	4.806	2.712	2.191	0
TRINITY_DN770305_c0_g1	DHQPTXliver	DHQliver	0	35.8514	17.9257	-8.09539	1.95433	-4.14229	3.43855e-05	0.0290973	16.371	5.559	2.811	6.234	0	0	0	0	0	0
TRINITY_DN32029_c1_g1	DHQPTXliver	DHQliver	29.1011	0	14.5505	8.25225	1.99406	4.13841	3.49728e-05	0.0290973	0	0	0	0	0	5.918	2.544	0	1.099	12.837
TRINITY_DN841305_c0_g1	DHQPTXliver	DHQliver	0	61.9715	30.9858	-8.4925	2.05213	-4.13838	3.49767e-05	0.0290973	32.819	6.646	0	12.891	0	0	0	0	0	0
TRINITY_DN251148_c0_g1	DHQPTXliver	DHQliver	1.88163	226.324	114.103	-6.21756	1.50296	-4.13687	3.52083e-05	0.0290973	41.699	4.131	144.313	24.861	0	0	0	0	2.06	0
TRINITY_DN190665_c5_g1	DHQPTXliver	DHQliver	0	27.9659	13.983	-7.88113	1.90775	-4.13111	3.61009e-05	0.0295241	12.869	1.875	0.99	3.661	3.805	0	0	0	0	0
TRINITY_DN76645_c1_g1	DHQPTXliver	DHQliver	0	35.3509	17.6755	-8.07661	1.95772	-4.12552	3.69899e-05	0.0296571	0	14.492	8.704	2.757	5.781	0	0	0	0	0
TRINITY_DN89018_c0_g2	DHQPTXliver	DHQliver	0	26.5377	13.2688	-7.82927	1.89785	-4.12534	3.70189e-05	0.0296571	4.967	2.92	1.499	2.022	10.402	0	0	0	0	0
TRINITY_DN674248_c0_g1	DHQPTXliver	DHQliver	0	41.2854	20.6427	-8.1845	1.98737	-4.11825	3.81762e-05	0.030012	6.176	1.836	3.776	0	21.768	0	0	0	0	0
TRINITY_DN32442_c2_g1	DHQPTXliver	DHQliver	0	34.5973	17.2986	-8.05177	1.95529	-4.11795	3.82265e-05	0.030012	15.512	3.235	4.036	7.38	0	0	0	0	0	0
TRINITY_DN1197968_c0_g1	DHQPTXliver	DHQliver	0	54.0961	27.048	-8.38367	2.03719	-4.11531	3.86664e-05	0.0300492	17.231	12.326	18.489	0	0	0	0	0	0	0
TRINITY_DN515366_c0_g2	DHQPTXliver	DHQliver	41.0049	0	20.5024	8.47642	2.06158	4.1116	3.92919e-05	0.0300492	0	0	0	0	0	6.563	11.271	0	0	14.129
TRINITY_DN115483_c2_g1	DHQPTXliver	DHQliver	0	32.2525	16.1262	-7.99304	1.94522	-4.10907	3.97258e-05	0.0300492	9.437	9.296	4.808	4.998	0	0	0	0	0	0
TRINITY_DN97312_c0_g1	DHQPTXliver	DHQliver	27.7538	0	13.8769	8.19427	1.99442	4.10861	3.98049e-05	0.0300492	0	0	0	0	0	3.082	0	3.07	1.239	13.845
TRINITY_DN370857_c1_g1	DHQPTXliver	DHQliver	0	33.8616	16.9308	-8.02478	1.95766	-4.09916	4.14644e-05	0.030925	0	13.689	3.509	6.445	6.777	0	0	0	0	0
TRINITY_DN167595_c0_g1	DHQPTXliver	DHQliver	33.895	0	16.9475	8.34654	2.03695	4.09756	4.17527e-05	0.030925	0	0	0	0	0	11.249	10.693	0	8.615	0
TRINITY_DN375515_c0_g1	DHQPTXliver	DHQliver	26.6511	0	13.3256	8.1502	1.99311	4.08918	4.32902e-05	0.0315631	0	0	0	0	0	0	2.727	1.569	2.533	14.155
TRINITY_DN273122_c1_g1	DHQPTXliver	DHQliver	0	31.683	15.8415	-7.9676	1.94879	-4.08849	4.34183e-05	0.0315631	5.914	3.511	13.54	6.617	0	0	0	0	0	0
TRINITY_DN5601_c1_g5	DHQPTXliver	DHQliver	28.3143	0	14.1572	8.18554	2.00805	4.07636	4.57471e-05	0.0329509	0	0	0	0	0	1.567	4.103	0	1.272	14.447
TRINITY_DN509914_c0_g1	DHQPTXliver	DHQliver	0	24.2185	12.1093	-7.73034	1.89791	-4.07308	4.63963e-05	0.0331147	8.496	4.963	1.747	1.62	3.37	0	0	0	0	0
TRINITY_DN502377_c0_g1	DHQPTXliver	DHQliver	0	41.7641	20.8821	-8.16112	2.00722	-4.06588	4.78507e-05	0.0335885	22.595	0	1.711	3.148	6.601	0	0	0	0	0
TRINITY_DN21569_c0_g1	DHQPTXliver	DHQliver	0	32.0663	16.0331	-7.95913	1.95769	-4.06557	4.79158e-05	0.0335885	13.733	4.088	6.296	3.83	0	0	0	0	0	0
TRINITY_DN340868_c0_g1	DHQPTXliver	DHQliver	22.6195	0	11.3097	8.02038	1.97831	4.05416	5.03138e-05	0.0349574	0	0	0	0	0	0	7.228	2.071	4.614	5.52
TRINITY_DN45589_c0_g2	DHQPTXliver	DHQliver	0	33.5895	16.7948	-7.98422	1.97074	-4.05139	5.09139e-05	0.035064	11.697	4.735	6.31	0	5.67	0	0	0	0	0
TRINITY_DN16971_c2_g3	DHQPTXliver	DHQliver	0	34.727	17.3635	-8.00747	1.97933	-4.04554	5.2203e-05	0.035358	19.26	1.678	5.159	3.166	0	0	0	0	0	0
TRINITY_DN6279_c0_g1	DHQPTXliver	DHQliver	0	32.4046	16.2023	-7.95474	1.96764	-4.04278	5.28206e-05	0.035358	0	14.61	4.891	3.066	6.448	0	0	0	0	0
TRINITY_DN163769_c1_g1	DHQPTXliver	DHQliver	64.3631	0	32.1816	8.6937	2.15293	4.03807	5.38917e-05	0.035358	0	0	0	0	0	0	11.194	0	0	36.208
TRINITY_DN531957_c0_g1	DHQPTXliver	DHQliver	0	57.3641	28.682	-8.36359	2.07152	-4.03741	5.40445e-05	0.035358	0	0.715	47.816	8.704	0	0	0	0	0	0
TRINITY_DN52017_c0_g1	DHQPTXliver	DHQliver	0	32.4895	16.2447	-7.95046	1.96939	-4.03701	5.41365e-05	0.035358	0	1.923	5.935	14.44	7.6	0	0	0	0	0
TRINITY_DN32035_c1_g2	DHQPTXliver	DHQliver	23.2344	0	11.6172	8.01737	1.98807	4.03274	5.5131e-05	0.035358	0	0	0	0	0	0	5.203	3.711	1.49	8.269
TRINITY_DN256369_c2_g1	DHQPTXliver	DHQliver	56.7336	0	28.3668	8.61925	2.13751	4.03238	5.52145e-05	0.035358	0	0	0	0	0	40.127	0	0	9.313	0
TRINITY_DN96470_c1_g1	DHQPTXliver	DHQliver	34.9011	0	17.4506	8.30226	2.06086	4.02854	5.61253e-05	0.035358	0	0	0	0	0	0	0	12.721	2.561	14.129
TRINITY_DN1662_c1_g1	DHQPTXliver	DHQliver	0	31.2666	15.6333	-7.91576	1.96507	-4.02824	5.61958e-05	0.035358	13.435	6.727	4.185	2.68	0	0	0	0	0	0
TRINITY_DN230832_c2_g1	DHQPTXliver	DHQliver	0	35.8874	17.9437	-8.0184	1.99096	-4.02741	5.63949e-05	0.035358	13.857	0	4.231	3.866	8.133	0	0	0	0	0
TRINITY_DN40851_c4_g1	DHQPTXliver	DHQliver	31.7254	0	15.8627	8.24633	2.04895	4.02465	5.70596e-05	0.035358	0	0	0	0	0	0	18.591	7.045	2.816	0
TRINITY_DN35114_c0_g2	DHQPTXliver	DHQliver	0	24.7205	12.3603	-7.71009	1.91624	-4.02355	5.73262e-05	0.035358	3.73	2.276	1.162	2.163	11.335	0	0	0	0	0
TRINITY_DN130194_c0_g1	DHQPTXliver	DHQliver	0	29.4723	14.7361	-7.86593	1.95557	-4.02232	5.76278e-05	0.035358	10.519	5.611	4.728	5.064	0	0	0	0	0	0
TRINITY_DN168076_c0_g1	DHQPTXliver	DHQliver	0	30.4962	15.2481	-7.89048	1.96305	-4.0195	5.83227e-05	0.035358	0	10.119	3.463	6.678	7.012	0	0	0	0	0
TRINITY_DN16273_c0_g2	DHQPTXliver	DHQliver	16.9703	0	8.48515	7.75063	1.92855	4.01889	5.84729e-05	0.035358	0	0	0	0	0	1.634	1.312	2.226	2.126	6.936
TRINITY_DN108064_c0_g2	DHQPTXliver	DHQliver	0	30.2148	15.1074	-7.88478	1.96207	-4.01859	5.85464e-05	0.035358	8.559	10.754	2.604	4.811	0	0	0	0	0	0
TRINITY_DN28244_c6_g2	DHQPTXliver	DHQliver	30.8233	0	15.4116	8.21598	2.04813	4.01145	6.03467e-05	0.036167	0	0	0	0	0	7.241	12.394	0	8.447	0
TRINITY_DN33797_c1_g1	DHQPTXliver	DHQliver	0	28.7321	14.3661	-7.83819	1.95513	-4.00904	6.09659e-05	0.0362095	8.44	6.197	3.853	7.122	0	0	0	0	0	0
TRINITY_DN319050_c2_g1	DHQPTXliver	DHQliver	22.1991	0	11.0995	7.96592	1.98771	4.0076	6.13399e-05	0.0362095	0	0	0	0	0	0	3.376	1.937	4.674	8.625
TRINITY_DN36899_c0_g1	DHQPTXliver	DHQliver	32.3588	0	16.1794	8.23209	2.05658	4.00281	6.25945e-05	0.0366166	0	0	0	0	0	0	0	5.386	10.869	11.99
TRINITY_DN9523_c0_g1	DHQPTXliver	DHQliver	36.6349	0	18.3174	8.31027	2.07683	4.00142	6.29624e-05	0.0366166	0	0	0	0	0	5.711	6.197	0	0	15.529
TRINITY_DN162128_c2_g1	DHQPTXliver	DHQliver	0	30.6551	15.3275	-7.88083	1.97104	-3.99831	6.37959e-05	0.0368285	13.11	6.854	1.998	4.289	0	0	0	0	0	0
TRINITY_DN8902_c1_g4	DHQPTXliver	DHQliver	37.8292	0	18.9146	8.32127	2.0852	3.99064	6.5894e-05	0.0377621	0	0	0	0	0	7.901	2.284	0	0	17.941
TRINITY_DN688270_c1_g1	DHQPTXliver	DHQliver	33.4964	0	16.7482	8.23876	2.06675	3.98634	6.7099e-05	0.037937	0	0	0	0	0	0	6.035	0	5.459	15.12
TRINITY_DN69652_c1_g2	DHQPTXliver	DHQliver	32.732	0	16.366	8.2336	2.06557	3.98611	6.71656e-05	0.037937	0	0	0	0	0	19.854	5.694	0	2.287	0
TRINITY_DN14520_c23_g1	DHQPTXliver	DHQliver	0	35.8025	17.9012	-7.98459	2.0045	-3.98333	6.79567e-05	0.0381097	7.002	0	2.138	3.901	16.43	0	0	0	0	0
TRINITY_DN674868_c0_g1	DHQPTXliver	DHQliver	59.6279	0	29.814	8.59566	2.15911	3.98111	6.85953e-05	0.0381949	0	0	0	0	0	14.192	0	0	0	30.525
TRINITY_DN9052_c0_g2	DHQPTXliver	DHQliver	0	21.3162	10.6581	-7.56484	1.90314	-3.97492	7.04029e-05	0.0388251	4.716	2.769	3.794	1.107	5.533	0	0	0	0	0
TRINITY_DN18372_c0_g1	DHQPTXliver	DHQliver	33.1201	0	16.56	8.22097	2.06876	3.97386	7.07161e-05	0.0388251	0	0	0	0	0	0	6.142	0	5.094	15.393
TRINITY_DN7347_c1_g2	DHQPTXliver	DHQliver	0	28.7695	14.3848	-7.81568	1.96847	-3.97044	7.17412e-05	0.0391144	0	5.544	12.405	4.302	4.469	0	0	0	0	0
TRINITY_DN60280_c5_g1	DHQPTXliver	DHQliver	0	30.2364	15.1182	-7.84612	1.97795	-3.9668	7.2845e-05	0.0394423	7.002	6.259	4.277	0	8.215	0	0	0	0	0
TRINITY_DN124985_c0_g1	DHQPTXliver	DHQliver	33.1778	0	16.5889	8.21366	2.072	3.96411	7.36689e-05	0.0396152	0	0	0	0	0	0	6.326	0	3.904	15.814
TRINITY_DN58176_c0_g2	DHQPTXliver	DHQliver	0	31.1237	15.5618	-7.86607	1.98665	-3.95947	7.51176e-05	0.0401194	16.609	4.881	1.666	3.066	0	0	0	0	0	0
TRINITY_DN508340_c0_g1	DHQPTXliver	DHQliver	29.0208	0	14.5104	8.13169	2.05519	3.95666	7.60062e-05	0.0402554	0	0	0	0	0	14.834	0	7.25	4.113	0
TRINITY_DN143631_c0_g1	DHQPTXliver	DHQliver	0	28.8993	14.4497	-7.80751	1.97387	-3.95543	7.63976e-05	0.0402554	0	9.12	2.285	8.644	6.049	0	0	0	0	0
TRINITY_DN170039_c1_g1	DHQPTXliver	DHQliver	17.9712	0	8.98558	7.79245	1.97225	3.95104	7.78109e-05	0.0407267	0	0	0	0	0	4.614	4.025	4.555	3.435	0
TRINITY_DN520316_c2_g1	DHQPTXliver	DHQliver	9.98493	402.291	206.138	-5.04102	1.27659	-3.94881	7.8539e-05	0.0408356	24.119	82.192	18.461	241.117	14.445	7.42	0	0	1.128	0
TRINITY_DN320839_c2_g1	DHQPTXliver	DHQliver	35.8595	0	17.9298	8.24671	2.09049	3.94486	7.98469e-05	0.0412148	0	0	0	0	0	4.606	0	2.268	0	20.128
TRINITY_DN714736_c0_g1	DHQPTXliver	DHQliver	31.8886	0	15.9443	8.17039	2.07189	3.94345	8.03182e-05	0.0412148	0	0	0	0	0	0	0	7.016	2.942	15.867
TRINITY_DN114271_c0_g1	DHQPTXliver	DHQliver	28.8754	0	14.4377	8.11784	2.05959	3.94148	8.0981e-05	0.0412851	0	0	0	0	0	0	16.907	6.361	2.561	0
TRINITY_DN427770_c0_g2	DHQPTXliver	DHQliver	31.6945	0	15.8472	8.16108	2.07337	3.93615	8.2799e-05	0.0419396	0	0	0	0	0	0	5.751	0	4.95	14.4
TRINITY_DN20238_c3_g1	DHQPTXliver	DHQliver	32.5089	0	16.2544	8.1752	2.0818	3.92699	8.60162e-05	0.0421415	0	0	0	0	0	16.546	0	0	2.648	7.389
TRINITY_DN1298618_c0_g1	DHQPTXliver	DHQliver	30.9753	0	15.4876	8.13399	2.07345	3.92293	8.74795e-05	0.0421415	0	0	0	0	0	0	0	3.596	5.742	15.814
TRINITY_DN120143_c2_g1	DHQPTXliver	DHQliver	0	28.1023	14.0511	-7.76098	1.979	-3.92166	8.79416e-05	0.0421415	0	2.066	5.213	10.265	8.133	0	0	0	0	0
TRINITY_DN117500_c4_g1	DHQPTXliver	DHQliver	0	29.6968	14.8484	-7.80108	1.9895	-3.92113	8.81356e-05	0.0421415	4.539	6.926	2.756	0	10.663	0	0	0	0	0
TRINITY_DN135686_c1_g1	DHQPTXliver	DHQliver	22.2015	0	11.1008	7.90157	2.01547	3.92045	8.83835e-05	0.0421415	0	0	0	0	0	3.765	3.247	1.867	0	8.32
TRINITY_DN474943_c1_g1	DHQPTXliver	DHQliver	0	30.8876	15.4438	-7.82926	1.99728	-3.91997	8.85612e-05	0.0421415	5.411	5.547	1.627	0	12.561	0	0	0	0	0
TRINITY_DN366926_c0_g1	DHQPTXliver	DHQliver	0	19.6009	9.80045	-7.46171	1.90359	-3.91982	8.86162e-05	0.0421415	4.446	1.949	2.695	2.496	5.225	0	0	0	0	0
TRINITY_DN9335_c2_g2	DHQPTXliver	DHQliver	32.1791	0	16.0895	8.1619	2.0829	3.91853	8.90907e-05	0.0421415	0	0	0	0	0	8.559	9.859	0	0	7.592
TRINITY_DN570220_c0_g1	DHQPTXliver	DHQliver	0	31.1463	15.5731	-7.83612	2.00009	-3.91789	8.9327e-05	0.0421415	10.693	0	5.313	3.251	6.834	0	0	0	0	0
TRINITY_DN362512_c1_g1	DHQPTXliver	DHQliver	0	27.0241	13.512	-7.72819	1.97273	-3.9175	8.94705e-05	0.0421415	0	6.009	6.177	3.755	7.904	0	0	0	0	0
TRINITY_DN308047_c2_g1	DHQPTXliver	DHQliver	32.9037	0	16.4518	8.16977	2.08625	3.916	9.0029e-05	0.0421415	0	0	0	0	0	6.262	5.392	0	0	13.508
TRINITY_DN616471_c1_g1	DHQPTXliver	DHQliver	20.247	0	10.1235	7.83154	2.00112	3.91357	9.09414e-05	0.0421415	0	0	0	0	0	0	2.997	1.72	4.155	7.729
TRINITY_DN12309_c3_g1	DHQPTXliver	DHQliver	0	28.2182	14.1091	-7.76482	1.98418	-3.91337	9.10186e-05	0.0421415	5.861	13.918	1.785	3.275	0	0	0	0	0	0
TRINITY_DN184921_c0_g2	DHQPTXliver	DHQliver	0	28.0771	14.0385	-7.7518	1.98255	-3.91	9.22946e-05	0.0421415	6.07	5.415	5.562	0	7.127	0	0	0	0	0
TRINITY_DN228310_c2_g1	DHQPTXliver	DHQliver	28.0278	0	14.0139	8.06933	2.06477	3.9081	9.30263e-05	0.0421415	0	0	0	0	0	13.628	5.866	0	5.306	0
TRINITY_DN446437_c0_g1	DHQPTXliver	DHQliver	0	27.3432	13.6716	-7.73562	1.97989	-3.90709	9.34155e-05	0.0421415	6.61	11.792	2.017	3.683	0	0	0	0	0	0
TRINITY_DN5073_c0_g1	DHQPTXliver	DHQliver	27.8743	0	13.9371	8.06731	2.06488	3.9069	9.34862e-05	0.0421415	0	0	0	0	0	6.942	0	16.919	2.701	0
TRINITY_DN10926_c0_g1	DHQPTXliver	DHQliver	53.761	0	26.8805	8.46471	2.16672	3.9067	9.3566e-05	0.0421415	0	0	0	0	0	12.637	0	0	0	27.277
TRINITY_DN92664_c1_g1	DHQPTXliver	DHQliver	0	35.8663	17.9332	-7.93925	2.03283	-3.90552	9.40248e-05	0.0421415	9.772	0.2	1.112	21.898	0	0	0	0	0	0
TRINITY_DN19968_c13_g1	DHQPTXliver	DHQliver	0	27.924	13.962	-7.74523	1.98358	-3.90467	9.43526e-05	0.0421415	7.639	5.613	5.865	0.002	4.733	0.002	0	0	0	0
TRINITY_DN701554_c0_g1	DHQPTXliver	DHQliver	32.2712	0	16.1356	8.14634	2.08647	3.90437	9.44697e-05	0.0421415	0	0	0	0	0	0	2.431	7.045	0	15.529
TRINITY_DN131403_c0_g2	DHQPTXliver	DHQliver	0	25.9846	12.9923	-7.68846	1.97183	-3.89915	9.65323e-05	0.042667	0	4.801	7.409	6.873	4.765	0	0	0	0	0
TRINITY_DN40818_c8_g1	DHQPTXliver	DHQliver	28.4364	0	14.2182	8.07076	2.07015	3.89864	9.67344e-05	0.042667	0	0	0	0	0	15.897	4.57	0	4.175	0
TRINITY_DN124_c70_g1	DHQPTXliver	DHQliver	27.2975	0	13.6487	8.04096	2.06531	3.89334	9.88741e-05	0.0432226	0	0	0	0	0	6.942	11.961	0	5.403	0
TRINITY_DN188869_c2_g1	DHQPTXliver	DHQliver	0	26.6029	13.3015	-7.70529	1.97937	-3.8928	9.90953e-05	0.0432226	0	9.86	7.581	3.509	3.64	0	0	0	0	0
TRINITY_DN2868_c0_g3	DHQPTXliver	DHQliver	21.3989	0	10.6994	7.85721	2.02281	3.8843	0.000102626	0.044019	0	0	0	0	0	7.757	4.567	0	0.738	4.294
TRINITY_DN406191_c0_g2	DHQPTXliver	DHQliver	53.3443	0	26.6722	8.43704	2.17263	3.88332	0.000103038	0.044019	0	0	0	0	0	7.32	0	0	0	31.312
TRINITY_DN144938_c2_g1	DHQPTXliver	DHQliver	25.7984	0	12.8992	7.99859	2.05985	3.8831	0.000103135	0.044019	0	0	0	0	0	0	5.339	15.015	4.861	0
TRINITY_DN75373_c2_g1	DHQPTXliver	DHQliver	0	27.4436	13.7218	-7.71837	1.98772	-3.88303	0.000103164	0.044019	12.894	1.46	4.05	5.549	0	0	0	0	0	0
TRINITY_DN665584_c0_g1	DHQPTXliver	DHQliver	32.9054	0	16.4527	8.13605	2.09661	3.88058	0.000104207	0.0440212	0	0	0	0	0	2.811	0	0	2.267	19.158
TRINITY_DN450833_c0_g1	DHQPTXliver	DHQliver	0	26.2079	13.104	-7.68189	1.98026	-3.87924	0.000104784	0.0440212	0	8.76	5.995	2.774	5.821	0	0	0	0	0
TRINITY_DN28517_c2_g1	DHQPTXliver	DHQliver	0	25.4843	12.7422	-7.65845	1.97429	-3.87908	0.000104851	0.0440212	0	4.761	6.064	5.993	6.28	0	0	0	0	0
TRINITY_DN45770_c2_g1	DHQPTXliver	DHQliver	0	28.5558	14.2779	-7.74091	1.99703	-3.87621	0.000106095	0.0443064	0	7.6	1.56	2.881	12.094	0	0	0	0	0
TRINITY_DN215710_c2_g1	DHQPTXliver	DHQliver	19.6809	0	9.84044	7.78309	2.01188	3.86856	0.00010948	0.0452346	0	0	0	0	0	2.782	2.414	0	5.604	6.282
TRINITY_DN260095_c1_g1	DHQPTXliver	DHQliver	0	46.1434	23.0717	-8.08074	2.08943	-3.86743	0.000109987	0.0452346	0	0	33.268	3.447	7.186	0	0	0	0	0
TRINITY_DN1395144_c0_g1	DHQPTXliver	DHQliver	17.0297	0	8.51487	7.69476	1.9897	3.8673	0.000110046	0.0452346	0	0	0	0	0	4.75	4.086	4.672	1.876	0
TRINITY_DN31777_c0_g1	DHQPTXliver	DHQliver	0	26.6237	13.3118	-7.68136	1.98815	-3.86358	0.000111739	0.0456582	0	2.003	10.294	3.755	7.904	0	0	0	0	0
TRINITY_DN180387_c0_g2	DHQPTXliver	DHQliver	0	26.1346	13.0673	-7.66695	1.98569	-3.8611	0.000112876	0.0456582	10.642	4.68	1.599	5.9	0	0	0	0	0	0
TRINITY_DN50552_c0_g1	DHQPTXliver	DHQliver	27.0554	0	13.5277	8.00791	2.07486	3.85949	0.000113625	0.0456582	0	0	0	0	0	4.789	11.965	7.067	0	0
TRINITY_DN16681_c0_g2	DHQPTXliver	DHQliver	13.5554	0	6.77768	7.4931	1.94154	3.85936	0.000113686	0.0456582	0	0	0	0	0	3.555	1.04	2.899	1.927	2.734
TRINITY_DN660_c1_g1	DHQPTXliver	DHQliver	0	28.9271	14.4635	-7.73794	2.00591	-3.85757	0.000114521	0.0456582	12.224	1.595	3.73	0	6.361	0	0	0	0	0
TRINITY_DN322427_c3_g1	DHQPTXliver	DHQliver	50.9461	0	25.4731	8.38555	2.17385	3.85747	0.000114566	0.0456582	0	0	0	0	0	0	6.197	0	0	31.059
TRINITY_DN481121_c0_g3	DHQPTXliver	DHQliver	0	17.6183	8.80917	-7.33988	1.90506	-3.85282	0.000116763	0.0460087	2.91	2.143	3.627	3.326	3.462	0	0	0	0	0
TRINITY_DN17040_c0_g1	DHQPTXliver	DHQliver	25.8502	0	12.9251	7.97213	2.06922	3.85273	0.000116809	0.0460087	0	0	0	0	0	8.796	8.416	0	5.824	0
TRINITY_DN266793_c4_g1	DHQPTXliver	DHQliver	0	21.431	10.7155	-7.49372	1.94546	-3.8519	0.000117203	0.0460087	7.038	0.688	0.727	3.794	5.648	0	0	0	0	0
TRINITY_DN75055_c0_g1	DHQPTXliver	DHQliver	0	25.451	12.7255	-7.63713	1.98481	-3.84779	0.000119189	0.0464037	11.391	3.766	3.451	3.177	0	0	0	0	0	0
TRINITY_DN108763_c0_g2	DHQPTXliver	DHQliver	0	26.5085	13.2543	-7.66742	1.9929	-3.84737	0.000119391	0.0464037	13.612	2.024	3.279	3.792	0	0	0	0	0	0
TRINITY_DN533369_c2_g1	DHQPTXliver	DHQliver	0	26.6904	13.3452	-7.67001	1.99572	-3.84323	0.000121424	0.0469612	13.097	1.944	1.996	5.852	0	0	0	0	0	0
TRINITY_DN218417_c3_g1	DHQPTXliver	DHQliver	0	26.0753	13.0377	-7.65095	1.99174	-3.84135	0.000122361	0.0470915	12.972	1.923	3.957	3.61	0	0	0	0	0	0
TRINITY_DN23646_c0_g1	DHQPTXliver	DHQliver	47.4881	0	23.7441	8.32918	2.16998	3.83836	0.000123859	0.0474356	0	0	0	0	0	0	17.764	0	0	18.68
TRINITY_DN369624_c0_g1	DHQPTXliver	DHQliver	0	24.3796	12.1898	-7.59308	1.98226	-3.83052	0.000127872	0.0482786	9.359	3.949	2.83	5.242	0	0	0	0	0	0
TRINITY_DN145838_c0_g1	DHQPTXliver	DHQliver	29.3013	0	14.6506	8.02298	2.0948	3.82995	0.00012817	0.0482786	0	0	0	0	0	9.968	0	0	1.965	10.841
TRINITY_DN24788_c5_g1	DHQPTXliver	DHQliver	47.8014	0	23.9007	8.3227	2.17331	3.82951	0.000128398	0.0482786	0	0	0	0	0	0	10.043	0	0	25.211
TRINITY_DN705424_c0_g1	DHQPTXliver	DHQliver	0	28.6399	14.3199	-7.71812	2.01555	-3.82928	0.00012852	0.0482786	5.602	5.036	0.31	15.651	0	0	0	0	0	0
TRINITY_DN546591_c0_g1	DHQPTXliver	DHQliver	25.4353	0	12.7176	7.93742	2.07582	3.82375	0.000131436	0.0487229	0	0	0	0	0	9.889	8.49	0	3.896	0
TRINITY_DN396798_c6_g1	DHQPTXliver	DHQliver	25.8484	0	12.9242	7.94811	2.07967	3.82181	0.000132478	0.0487229	0	0	0	0	0	0	16.483	4.711	1.891	0
TRINITY_DN99331_c1_g1	DHQPTXliver	DHQliver	0	24.4256	12.2128	-7.58524	1.98529	-3.82072	0.000133061	0.0487229	0	3.742	3.85	7.032	7.38	0	0	0	0	0
TRINITY_DN953397_c0_g1	DHQPTXliver	DHQliver	16.0324	0	8.01618	7.61809	1.99466	3.81923	0.000133868	0.0487229	0	0	0	0	0	4.132	3.565	2.043	4.933	0
TRINITY_DN233797_c0_g1	DHQPTXliver	DHQliver	0	41.3708	20.6854	-7.97041	2.08715	-3.8188	0.000134103	0.0487229	6.548	27.869	1.996	0	0	0	0	0	0	0
TRINITY_DN121259_c1_g2	DHQPTXliver	DHQliver	28.341	0	14.1705	7.9876	2.09182	3.81849	0.000134269	0.0487229	0	0	0	0	0	0	0	3.523	2.816	15.529
TRINITY_DN66685_c0_g6	DHQPTXliver	DHQliver	0	26.2397	13.1199	-7.63685	2.00029	-3.81787	0.000134606	0.0487229	0	1.203	3.752	8.57	9.662	0	0	0	0	0
TRINITY_DN117378_c0_g1	DHQPTXliver	DHQliver	0	23.9674	11.9837	-7.57424	1.98402	-3.81762	0.000134743	0.0487229	4.122	3.421	3.161	11.633	0	0	0	0	0	0
TRINITY_DN654695_c0_g1	DHQPTXliver	DHQliver	0	38.3136	19.1568	-7.91512	2.07468	-3.81511	0.000136123	0.0487229	14.003	14.603	4.277	0	0	0	0	0	0	0
TRINITY_DN485140_c0_g1	DHQPTXliver	DHQliver	26.0977	0	13.0488	7.94494	2.08401	3.81232	0.000137667	0.0487229	0	0	0	0	0	7.024	12.069	3.409	0	0
TRINITY_DN119000_c3_g1	DHQPTXliver	DHQliver	0	23.3846	11.6923	-7.5518	1.982	-3.81019	0.000138862	0.0487229	4.683	8.244	5.665	2.623	0	0	0	0	0	0
TRINITY_DN386952_c0_g1	DHQPTXliver	DHQliver	26.3971	0	13.1986	7.94626	2.08774	3.80616	0.000141139	0.0487229	0	0	0	0	0	16.553	2.311	0	4.348	0
TRINITY_DN633116_c0_g1	DHQPTXliver	DHQliver	0	42.2384	21.1192	-7.96888	2.09435	-3.80494	0.000141836	0.0487229	18.067	0	11.762	0	6.057	0	0	0	0	0
TRINITY_DN52120_c1_g1	DHQPTXliver	DHQliver	0	22.9288	11.4644	-7.53059	1.97928	-3.8047	0.000141976	0.0487229	6.743	4.006	6.177	3.756	0	0	0	0	0	0
TRINITY_DN645759_c0_g1	DHQPTXliver	DHQliver	0	22.8398	11.4199	-7.52629	1.97884	-3.80338	0.000142736	0.0487229	6.461	3.644	4.37	6.248	0	0	0	0	0	0
TRINITY_DN236313_c4_g1	DHQPTXliver	DHQliver	0	22.9358	11.4679	-7.53139	1.98027	-3.80322	0.000142826	0.0487229	5.277	6.18	6.339	2.927	0	0	0	0	0	0
TRINITY_DN28129_c0_g1	DHQPTXliver	DHQliver	0	18.2577	9.12887	-7.33622	1.92923	-3.80267	0.000143146	0.0487229	5.297	3.199	0.942	2.173	3.977	0	0	0	0	0
TRINITY_DN45216_c3_g1	DHQPTXliver	DHQliver	0	39.0703	19.5352	-7.91556	2.08162	-3.8026	0.000143184	0.0487229	0	13.757	4.035	0	15.482	0	0	0	0	0
TRINITY_DN255655_c0_g1	DHQPTXliver	DHQliver	0	39.6631	19.8315	-7.92505	2.08524	-3.80054	0.000144379	0.0487229	20.6	10.219	2.099	0	0	0	0	0	0	0
TRINITY_DN335114_c0_g2	DHQPTXliver	DHQliver	0	22.8831	11.4416	-7.52546	1.98083	-3.79914	0.000145199	0.0487229	6.676	5.956	4.079	3.724	0	0	0	0	0	0
TRINITY_DN80998_c1_g2	DHQPTXliver	DHQliver	0	23.452	11.726	-7.54431	1.9859	-3.79894	0.000145317	0.0487229	6.486	6.653	1.978	5.863	0	0	0	0	0	0
TRINITY_DN72246_c0_g2	DHQPTXliver	DHQliver	0	23.9558	11.9779	-7.55821	1.9906	-3.79695	0.000146487	0.0487229	8.685	1.822	7.471	3.421	0	0	0	0	0	0
TRINITY_DN37596_c1_g1	DHQPTXliver	DHQliver	28.3794	0	14.1897	7.97407	2.10028	3.79668	0.000146648	0.0487229	0	0	0	0	0	2.701	0	8.075	0	12.214
TRINITY_DN511454_c0_g2	DHQPTXliver	DHQliver	27.8692	0	13.9346	7.96103	2.09746	3.79555	0.000147315	0.0487229	0	0	0	0	0	5.339	0	5.222	0	11.623
TRINITY_DN39675_c0_g2	DHQPTXliver	DHQliver	27.4873	0	13.7436	7.94751	2.09457	3.79434	0.000148034	0.0487229	0	0	0	0	0	0	0	3.485	2.784	15.393
TRINITY_DN544719_c1_g1	DHQPTXliver	DHQliver	46.8145	0	23.4073	8.27561	2.18115	3.79415	0.000148149	0.0487229	0	0	0	0	0	0	5.751	0	0	28.799
TRINITY_DN185611_c0_g1	DHQPTXliver	DHQliver	28.6405	0	14.3203	7.97361	2.10254	3.79237	0.000149218	0.0487229	0	0	0	0	0	0	5.806	0	1.369	14.531
TRINITY_DN596630_c0_g1	DHQPTXliver	DHQliver	0	25.8321	12.916	-7.60634	2.0057	-3.79237	0.000149219	0.0487229	7.002	4.172	2.138	0	8.215	0	0	0	0	0
TRINITY_DN117721_c0_g2	DHQPTXliver	DHQliver	28.3717	0	14.1858	7.97001	2.10175	3.79209	0.000149386	0.0487229	0	0	0	0	0	5.766	4.98	0	0	10.755
TRINITY_DN2203_c1_g1	DHQPTXliver	DHQliver	18.1447	0	9.07237	7.66808	2.02215	3.79204	0.000149413	0.0487229	0	0	0	0	0	0	2.366	5.6	1.132	6.106
TRINITY_DN221436_c1_g1	DHQPTXliver	DHQliver	0.300306	41.357	20.8286	-6.14587	1.6216	-3.79002	0.000150637	0.0487229	24.032	2.027	3.974	4.665	0	0	0	0.285	0	0
TRINITY_DN319398_c0_g1	DHQPTXliver	DHQliver	27.4902	0	13.7451	7.94432	2.09699	3.78844	0.000151597	0.0487229	0	0	0	0	0	0	5.392	0	2.454	13.508
TRINITY_DN67046_c1_g1	DHQPTXliver	DHQliver	27.4902	0	13.7451	7.94432	2.09699	3.78844	0.000151597	0.0487229	0	0	0	0	0	0	5.392	0	2.454	13.508
TRINITY_DN244968_c3_g1	DHQPTXliver	DHQliver	27.3371	0	13.6686	7.93849	2.09571	3.78797	0.000151883	0.0487229	0	0	0	0	0	0	0	3.446	2.754	15.259
TRINITY_DN549197_c0_g1	DHQPTXliver	DHQliver	42.7109	0	21.3554	8.22364	2.17185	3.78646	0.000152808	0.0487229	0	0	0	0	0	6.882	29.168	0	0	0
TRINITY_DN63230_c3_g1	DHQPTXliver	DHQliver	0	46.2548	23.1274	-8.00863	2.11509	-3.78642	0.000152832	0.0487229	5.243	0	1.672	0	29.75	0	0	0	0	0
TRINITY_DN1401169_c0_g1	DHQPTXliver	DHQliver	0	16.5191	8.25956	-7.24996	1.91479	-3.78629	0.000152912	0.0487229	2.462	2.881	2.284	4.236	2.947	0	0	0	0	0
TRINITY_DN233898_c3_g1	DHQPTXliver	DHQliver	24.1959	0	12.098	7.87378	2.08035	3.78483	0.000153814	0.0487229	0	0	0	0	0	6.143	10.591	0	4.821	0
TRINITY_DN177404_c2_g1	DHQPTXliver	DHQliver	0	26.5793	13.2897	-7.62352	2.01479	-3.78379	0.000154461	0.0487229	8.905	4.294	0	2.839	5.956	0	0	0	0	0
TRINITY_DN161557_c0_g1	DHQPTXliver	DHQliver	0	23.3671	11.6835	-7.52942	1.99198	-3.77987	0.00015691	0.0487229	6.486	8.563	1.978	3.61	0	0	0	0	0	0
TRINITY_DN55674_c4_g1	DHQPTXliver	DHQliver	0	23.12	11.56	-7.52061	1.98966	-3.77985	0.000156922	0.0487229	0	7.776	4.096	5.273	3.935	0	0	0	0	0
TRINITY_DN301494_c0_g1	DHQPTXliver	DHQliver	28.1083	0	14.0542	7.95168	2.10453	3.77837	0.000157855	0.0487229	0	0	0	0	0	5.339	4.604	0	0	11.623
TRINITY_DN291580_c0_g1	DHQPTXliver	DHQliver	0	26.061	13.0305	-7.60584	2.01438	-3.77577	0.000159511	0.0487229	14.072	3.585	0.791	3.509	0	0	0	0	0	0
TRINITY_DN3604_c5_g1	DHQPTXliver	DHQliver	27.1572	0	13.5786	7.92499	2.09927	3.77512	0.000159929	0.0487229	0	0	0	0	0	0	5.339	0	2.43	13.374
TRINITY_DN25778_c1_g2	DHQPTXliver	DHQliver	0	23.2413	11.6207	-7.52179	1.99302	-3.77407	0.000160606	0.0487229	4.716	6.922	1.424	7.922	0	0	0	0	0	0
TRINITY_DN435617_c1_g1	DHQPTXliver	DHQliver	0	37.0978	18.5489	-7.85996	2.08291	-3.77354	0.000160945	0.0487229	12.497	12.276	0	7.659	0	0	0	0	0	0
TRINITY_DN15392_c1_g3	DHQPTXliver	DHQliver	0	26.8913	13.4457	-7.63011	2.02222	-3.77313	0.000161215	0.0487229	10.917	0.379	10.146	2.447	0	0	0	0	0	0
TRINITY_DN11637_c0_g1	DHQPTXliver	DHQliver	0	21.9724	10.9862	-7.47653	1.98193	-3.77235	0.000161716	0.0487229	5.41	3.566	4.88	5.993	0	0	0	0	0	0
TRINITY_DN2319_c2_g1	DHQPTXliver	DHQliver	16.3744	0	8.18718	7.59713	2.01407	3.77202	0.000161929	0.0487229	0	0	0	0	0	7.548	3.398	1.949	1.568	0
TRINITY_DN382841_c0_g2	DHQPTXliver	DHQliver	15.669	0	7.83448	7.56571	2.00595	3.77163	0.000162186	0.0487229	0	0	0	0	0	5.093	4.388	2.494	2.01	0
TRINITY_DN90111_c2_g1	DHQPTXliver	DHQliver	0	65.0816	32.5408	-8.2037	2.17705	-3.76827	0.000164385	0.0487229	42.529	10.185	0	0	0	0	0	0	0	0
TRINITY_DN15804_c0_g1	DHQPTXliver	DHQliver	44.6612	0	22.3306	8.22801	2.18378	3.76779	0.000164701	0.0487229	0	0	0	0	0	27.891	0	0	0	8.032
TRINITY_DN35097_c0_g1	DHQPTXliver	DHQliver	28.3656	0	14.1828	7.94444	2.10873	3.76741	0.000164948	0.0487229	0	0	0	0	0	3.65	0	0	1.848	16.063
TRINITY_DN262799_c5_g1	DHQPTXliver	DHQliver	22.8271	0	11.4136	7.82362	2.07689	3.76699	0.000165228	0.0487229	0	0	0	0	0	0	10.97	3.086	7.489	0
TRINITY_DN331075_c1_g1	DHQPTXliver	DHQliver	0	22.7767	11.3884	-7.49764	1.9914	-3.76501	0.000166544	0.0487229	0	7.272	3.778	4.662	4.865	0	0	0	0	0
TRINITY_DN18615_c0_g1	DHQPTXliver	DHQliver	17.9902	0	8.9951	7.63412	2.0286	3.76325	0.00016772	0.0487229	0	0	0	0	0	3.154	0	1.569	2.533	7.077
TRINITY_DN114_c0_g1	DHQPTXliver	DHQliver	0	38.4619	19.2309	-7.87389	2.09268	-3.76259	0.000168165	0.0487229	0	0	6.433	22.021	7.6	0	0	0	0	0
TRINITY_DN31240_c1_g1	DHQPTXliver	DHQliver	0	22.8993	11.4497	-7.49572	1.99321	-3.76062	0.00016949	0.0487229	0	5.542	3.253	4.545	6.887	0	0	0	0	0
TRINITY_DN88776_c2_g1	DHQPTXliver	DHQliver	0	21.8768	10.9384	-7.46654	1.98575	-3.76006	0.000169872	0.0487229	3.62	5.609	3.338	7.63	0	0	0	0	0	0
TRINITY_DN100345_c0_g1	DHQPTXliver	DHQliver	24.8897	0	12.4449	7.86916	2.09328	3.75925	0.000170426	0.0487229	0	0	0	0	0	12.397	7.13	0	1.644	0
TRINITY_DN5409_c4_g1	DHQPTXliver	DHQliver	22.3212	0	11.1606	7.80253	2.07568	3.75903	0.000170577	0.0487229	0	0	0	0	0	0	9.065	7.712	4.144	0
TRINITY_DN238842_c0_g2	DHQPTXliver	DHQliver	27.3347	0	13.6673	7.919	2.10675	3.75886	0.000170689	0.0487229	0	0	0	0	0	8.382	3.614	0	0	9.205
TRINITY_DN170965_c0_g3	DHQPTXliver	DHQliver	24.5258	0	12.2629	7.86025	2.09116	3.75879	0.000170735	0.0487229	0	0	0	0	0	7.032	12.129	0	2.047	0
TRINITY_DN2699_c5_g1	DHQPTXliver	DHQliver	44.0544	0	22.0272	8.20725	2.18353	3.7587	0.000170798	0.0487229	0	0	0	0	0	10.352	0	0	0	22.534
TRINITY_DN131177_c5_g1	DHQPTXliver	DHQliver	28.1903	0	14.0951	7.93253	2.11052	3.75856	0.000170891	0.0487229	0	0	0	0	0	0	3.247	0	1.5	16.64
TRINITY_DN47684_c0_g2	DHQPTXliver	DHQliver	17.1005	0	8.55024	7.61711	2.02699	3.75783	0.000171391	0.0487229	0	0	0	0	0	0	6.143	1.288	6.64	1.92
TRINITY_DN372541_c2_g1	DHQPTXliver	DHQliver	42.6046	0	21.3023	8.18936	2.1795	3.75745	0.000171651	0.0487229	0	0	0	0	0	0	18.104	0	0	15.12
TRINITY_DN46276_c3_g1	DHQPTXliver	DHQliver	0	24.1613	12.0806	-7.53113	2.00505	-3.75609	0.00017259	0.0487229	6.07	3.611	3.708	0	7.127	0	0	0	0	0
TRINITY_DN188121_c0_g1	DHQPTXliver	DHQliver	0	23.6132	11.8066	-7.52032	2.0025	-3.75546	0.000173021	0.0487229	7.907	8.565	1.467	2.716	0	0	0	0	0	0
TRINITY_DN73853_c0_g2	DHQPTXliver	DHQliver	23.4492	0	11.7246	7.82908	2.08482	3.75529	0.000173144	0.0487229	0	0	0	0	0	5.971	10.287	0	4.699	0
TRINITY_DN111124_c4_g1	DHQPTXliver	DHQliver	0	17.0666	8.53328	-7.25919	1.9349	-3.75171	0.000175635	0.0490986	2.391	1.657	7.376	1.375	2.874	0	0	0	0	0
TRINITY_DN31567_c0_g1	DHQPTXliver	DHQliver	24.816	0	12.408	7.86037	2.09541	3.75123	0.000175968	0.0490986	0	0	0	0	0	16.843	0	2.736	2.208	0
TRINITY_DN163229_c0_g1	DHQPTXliver	DHQliver	0	22.2193	11.1096	-7.47025	1.9917	-3.75068	0.000176355	0.0490986	6.361	5.652	1.945	5.713	0	0	0	0	0	0
TRINITY_DN14371_c0_g3	DHQPTXliver	DHQliver	26.0955	0	13.0478	7.87942	2.10217	3.74823	0.000178085	0.0494051	0	0	0	0	0	0	8.364	0	1.919	10.595
TRINITY_DN48328_c6_g1	DHQPTXliver	DHQliver	0	18.283	9.14149	-7.29858	1.94931	-3.74419	0.000180974	0.0496874	6.907	1.009	1.061	1.973	4.114	0	0	0	0	0
TRINITY_DN96933_c0_g2	DHQPTXliver	DHQliver	24.0509	0	12.0254	7.83441	2.09252	3.74402	0.000181102	0.0496874	0	0	0	0	0	12.877	5.541	0	2.521	0
TRINITY_DN130988_c1_g1	DHQPTXliver	DHQliver	0	21.7289	10.8645	-7.44775	1.99079	-3.7411	0.000183213	0.0496874	5.814	7.075	3.031	3.514	0	0	0	0	0	0
TRINITY_DN35506_c9_g1	DHQPTXliver	DHQliver	22.7211	0	11.3605	7.79776	2.08502	3.73989	0.0001841	0.0496874	0	0	0	0	0	0	12.735	2.417	5.844	0
TRINITY_DN386979_c0_g2	DHQPTXliver	DHQliver	0	21.3532	10.6766	-7.43308	1.98774	-3.73946	0.000184417	0.0496874	5.695	5.049	5.177	3.176	0	0	0	0	0	0
TRINITY_DN555080_c2_g1	DHQPTXliver	DHQliver	25.728	0	12.864	7.86079	2.10301	3.73788	0.00018558	0.0496874	0	0	0	0	0	0	4.421	5.022	0	11.181
TRINITY_DN335073_c4_g1	DHQPTXliver	DHQliver	0	41.721	20.8605	-7.90005	2.1143	-3.73648	0.000186616	0.0496874	3.687	3.243	0	0	26.113	0	0	0	0	0
TRINITY_DN285262_c0_g4	DHQPTXliver	DHQliver	14.8693	0	7.43463	7.5063	2.00922	3.73593	0.000187021	0.0496874	0	0	0	0	0	1.852	4.836	2.761	4.506	0
TRINITY_DN267062_c0_g2	DHQPTXliver	DHQliver	25.9705	0	12.9852	7.8625	2.10479	3.73553	0.000187322	0.0496874	0	0	0	0	0	0	5.063	0	2.306	12.73
TRINITY_DN621649_c0_g1	DHQPTXliver	DHQliver	25.9705	0	12.9852	7.8625	2.10479	3.73553	0.000187322	0.0496874	0	0	0	0	0	0	5.105	0	2.327	12.837
TRINITY_DN208452_c1_g1	DHQPTXliver	DHQliver	0	22.9923	11.4961	-7.48055	2.0028	-3.73505	0.000187677	0.0496874	0	6.072	2.078	3.792	7.975	0	0	0	0	0
TRINITY_DN99950_c1_g2	DHQPTXliver	DHQliver	17.509	0	8.75451	7.59519	2.0335	3.73503	0.00018769	0.0496874	0	0	0	0	0	3.1	0	3.087	1.246	6.961
TRINITY_DN179232_c1_g1	DHQPTXliver	DHQliver	0	24.2301	12.115	-7.51948	2.01455	-3.73259	0.000189521	0.0496874	5.232	7.487	1.573	0	6.09	0	0	0	0	0
TRINITY_DN230509_c0_g1	DHQPTXliver	DHQliver	0	22.3541	11.177	-7.4639	1.99972	-3.73247	0.000189613	0.0496874	5.861	8.698	1.785	3.275	0	0	0	0	0	0
TRINITY_DN51075_c1_g2	DHQPTXliver	DHQliver	29.4201	0	14.71	7.93602	2.12682	3.7314	0.000190422	0.0496874	0	0	0	0	0	0	3.49	0.656	0	17.814
TRINITY_DN527916_c2_g1	DHQPTXliver	DHQliver	0	34.6559	17.3279	-7.77914	2.08515	-3.73073	0.000190924	0.0496874	17.334	6.845	5.265	0	0	0	0	0	0	0
TRINITY_DN243224_c0_g1	DHQPTXliver	DHQliver	0	19.8124	9.90621	-7.35582	1.9718	-3.73052	0.000191085	0.0496874	10.079	0.737	0.78	1.444	3.017	0	0	0	0	0
TRINITY_DN319513_c1_g1	DHQPTXliver	DHQliver	0	17.8242	8.91212	-7.26811	1.94829	-3.73051	0.000191092	0.0496874	4.573	0.685	1.447	2.692	5.621	0	0	0	0	0
TRINITY_DN196742_c0_g1	DHQPTXliver	DHQliver	0	35.4425	17.7212	-7.79555	2.08994	-3.73004	0.00019145	0.0496874	8.818	19.444	2.674	0	0	0	0	0	0	0
TRINITY_DN83073_c0_g2	DHQPTXliver	DHQliver	42.9218	0	21.4609	8.16264	2.18879	3.72929	0.00019202	0.0496874	0	0	0	0	0	0	5.245	0	0	26.348
TRINITY_DN256972_c0_g2	DHQPTXliver	DHQliver	25.3916	0	12.6958	7.84252	2.10334	3.7286	0.000192546	0.0496874	0	0	0	0	0	0	4.723	0	3.157	11.898
TRINITY_DN54737_c0_g2	DHQPTXliver	DHQliver	26.49	0	13.245	7.86901	2.11093	3.72773	0.000193208	0.0496874	0	0	0	0	0	5.614	0	2.736	0	12.169
TRINITY_DN372366_c2_g1	DHQPTXliver	DHQliver	0	21.7766	10.8883	-7.43965	1.99626	-3.72679	0.000193933	0.0496874	6.014	7.411	2.066	3.78	0	0	0	0	0	0
TRINITY_DN166841_c3_g1	DHQPTXliver	DHQliver	0	22.0225	11.0113	-7.44196	1.9973	-3.726	0.000194541	0.0496874	0	4.616	3.542	4.35	6.834	0	0	0	0	0
TRINITY_DN210208_c2_g1	DHQPTXliver	DHQliver	0	16.4411	8.22057	-7.20792	1.93475	-3.72551	0.000194924	0.0496874	2.716	0.793	3.357	4.667	3.241	0	0	0	0	0
TRINITY_DN440087_c1_g1	DHQPTXliver	DHQliver	0	35.3318	17.6659	-7.78511	2.09045	-3.72413	0.000195992	0.0497977	0	12.515	3.861	0	13.665	0	0	0	0	0
TRINITY_DN11293_c0_g1	DHQPTXliver	DHQliver	0	24.3267	12.1634	-7.51614	2.01909	-3.72255	0.000197224	0.049859	14.066	1.533	1.965	2.904	0	0	0	0	0	0
TRINITY_DN111486_c6_g1	DHQPTXliver	DHQliver	0	33.3829	16.6914	-7.74903	2.08186	-3.72216	0.000197526	0.049859	10.471	12.263	6.296	0	0	0	0	0	0	0
TRINITY_DN279273_c2_g1	DHQPTXliver	DHQliver	0	24.5685	12.2842	-7.52002	2.02076	-3.72138	0.000198138	0.049859	9.433	3.677	1.424	0	5.536	0	0	0	0	0

## Sheet: liver_DE_annotations
>TRINITY_DN10926_c0_g1_i3 Transposable element
>TRINITY_DN111124_c4_g1_i1 LOC100037071 protein
>TRINITY_DN111486_c6_g1_i1 CDH1-D, partial
>TRINITY_DN114271_c0_g1_i1 PREDICTED: uncharacterized protein LOC108696311
>TRINITY_DN117378_c0_g1_i1 unnamed protein product, partial
>TRINITY_DN117500_c4_g1_i1 hypothetical protein VQ01_15600
>TRINITY_DN120143_c2_g1_i1 LOC100037071 protein
>TRINITY_DN121259_c1_g2_i1 nucleolar protein 6
>TRINITY_DN12344_c3_g5_i1 gastrula zinc finger protein XlCGF49.1-like isoform X1
>TRINITY_DN124_c70_g1_i1 IS630 family transposase
>TRINITY_DN126574_c0_g1_i1 predicted protein
>TRINITY_DN130988_c1_g1_i1 CHK1 checkpoint-like protein
>TRINITY_DN131403_c0_g2_i7 putative inhibitor of apoptosis 2 protein
>TRINITY_DN13528_c0_g1_i2 ER membrane protein complex subunit 3-like
>TRINITY_DN13528_c0_g1_i8 protein UXT
>TRINITY_DN143631_c0_g1_i1 Tar1p like protein
>TRINITY_DN14520_c23_g1_i1 Transposase Tc1-like
>TRINITY_DN148921_c0_g1_i1 UNKNOWN
>TRINITY_DN15804_c0_g1_i10 PG1 protein
>TRINITY_DN15804_c0_g1_i2 carotenoid cleavage dioxygenase 1
>TRINITY_DN15804_c0_g1_i4 Quinone oxidoreductase
>TRINITY_DN15804_c0_g1_i5 PG1 protein, homology to Homo sapiens
>TRINITY_DN15804_c0_g1_i7 carotenoid cleavage dioxygenase 1
>TRINITY_DN162128_c2_g1_i1 hypothetical protein DZC28_26535, partial
>TRINITY_DN1662_c1_g1_i1 gamma-tubulin complex component 6
>TRINITY_DN166463_c0_g4_i1 IS630 family transposase
>TRINITY_DN166841_c3_g1_i1 Hypothetical protein CINCED_3A024611
>TRINITY_DN17040_c0_g1_i1 apelin receptor A
>TRINITY_DN177404_c2_g1_i1 senescence associated
>TRINITY_DN179232_c1_g1_i1 CHK1 checkpoint-like protein
>TRINITY_DN188869_c2_g1_i1 TPA: putative transposase
>TRINITY_DN203659_c0_g1_i2 transposon Ty3-G Gag-Pol polyprotein
>TRINITY_DN208452_c1_g1_i1 unknown
>TRINITY_DN2203_c1_g1_i5 zinc finger protein 208-like
>TRINITY_DN229274_c0_g1_i1 type I cytoskeletal 19-like protein
>TRINITY_DN2319_c2_g1_i1 glycosylphosphatidylinositol anchor attachment 1 protein
>TRINITY_DN243224_c0_g1_i1 reverse transcriptase
>TRINITY_DN254525_c3_g1_i1 serine/arginine repetitive matrix protein 1-like
>TRINITY_DN26769_c0_g1_i1 MHC class Ia antigen
>TRINITY_DN27873_c2_g1_i1 E3 ubiquitin/ISG15 ligase TRIM25-like
>TRINITY_DN28129_c0_g1_i8 hypothetical protein BRAFLDRAFT_216076, partial
>TRINITY_DN291580_c0_g1_i11 Transposon Tf2-9 polyprotein
>TRINITY_DN291580_c0_g1_i8 Pol polyprotein
>TRINITY_DN301494_c0_g1_i1 IS630 family transposase
>TRINITY_DN319513_c1_g1_i3 Transposable element Tcb1 transposase
>TRINITY_DN32035_c1_g2_i5 Transposable element Tcb1 transposase
>TRINITY_DN331075_c1_g1_i1 putative salivary gland protein 14
>TRINITY_DN340868_c0_g1_i2 Zinc finger protein 271
>TRINITY_DN35114_c0_g2_i2 oocyte zinc finger protein XlCOF7.1-like
>TRINITY_DN351872_c0_g1_i1 serine/arginine repetitive matrix protein 1-like
>TRINITY_DN362512_c1_g1_i1 LOC100037071 protein
>TRINITY_DN369624_c0_g1_i1 hypothetical protein Baya_14209
>TRINITY_DN370943_c2_g1_i1 unknown
>TRINITY_DN372366_c2_g1_i1 CHK1 checkpoint-like protein
>TRINITY_DN387305_c0_g3_i1 hypothetical protein EVAR_74260_1
>TRINITY_DN396278_c0_g1_i1 hypothetical protein K441DRAFT_599270, partial
>TRINITY_DN39675_c0_g2_i5 Hypothetical predicted protein
>TRINITY_DN426631_c1_g1_i1 Transposable element Tc1 transposase
>TRINITY_DN46276_c3_g1_i1 collagen alpha-1(I) chain-like
>TRINITY_DN498471_c1_g1_i1 vomeronasal type-2 receptor 26-like
>TRINITY_DN50552_c0_g1_i1 hypothetical protein AB205_0082950
>TRINITY_DN509914_c0_g1_i1 putative transposase
>TRINITY_DN533369_c2_g1_i1 protein FAM117B-like
>TRINITY_DN5409_c4_g1_i1 Oocyte zinc finger protein XlCOF22
>TRINITY_DN58176_c0_g2_i1 receptor-type tyrosine-protein phosphatase gamma-like
>TRINITY_DN60280_c5_g1_i1 basic proline-rich protein-like
>TRINITY_DN660_c1_g1_i2 hypothetical protein, partial
>TRINITY_DN701554_c0_g1_i1 tripartite motif-containing protein 65-like
>TRINITY_DN75055_c0_g1_i1 hypothetical protein VQ01_15655
>TRINITY_DN76645_c1_g1_i1 Transposable element
>TRINITY_DN85352_c0_g1_i1 YLR162W isoform 1
>TRINITY_DN88776_c2_g1_i1 hypothetical protein VQ01_15600
>TRINITY_DN9335_c2_g2_i1 apovitellenin-1-like isoform X1
>TRINITY_DN9523_c0_g1_i1 uncharacterized protein LOC105947221
>TRINITY_DN99331_c1_g1_i1 LOC100037071 protein

[truncated: 9 more sheets: TMM_vals_genes_of_interest, CYP_PTX_clearance, CYP_PTX_clearance_refcompounds, CYP2D6_PTX_metabolites, ion_channel_activity, GPCR_activity, gut_CYP2D6_blastHits.TMM, liver_CYP2D6_blastHits.TMM, skin_CYP2D6_blastHits.TMM]
