# Supplementary material for: Molecular physiology of pumiliotoxin sequestration in a poison frog
Source: PLoS One. 2022 Mar 11;17(3):e0264540. doi: 10.1371/journal.pone.0264540 (PMC8916643; doi:10.1371/journal.pone.0264540)
Supplement: S1 File — (ZIP) [file pone.0264540.s001.zip › supplementary_info_AlvarezBuyllaetal/CYP2D6_blast_hits_nucleotide_seqs.fasta]

>dauratus_transcriptome_Transcript_108368
CTTGAGGAAAGGAGAGGCCCAAGTCAGGGCTGGTGTCAGAGAAGCTGCAAAACAGCCACAATGGAGCTTAGCACAGCTCTTCTCCTGGGATTCTTCCTCCTGGCTTTACTATGGTGGAAAAAGTCTCATCCTAAAGGGCTCCCTCCTGGCCCTGCACCCCTGCCTCTGCTGGGTAACATACTACAGATGGACTTCTCAAACCTACCAAAGGGGCTAAAGAAATTCTCTGAAGAATACGGACCAGTGTACACCATTTACATAGGGCTCACACCAGCTGTGGTGGTCCGAGGACTCAAAGATCTCAAAGAAATTTTGATCAATAAAGGACATGACTTTGCAGACAGGCCTTATGCCAGATTGACTGATGACATCTCTGATACAAAAGGTCTGATAATAGCTCCTTATGGGCCATCATGGAAGGATCACAGGCGGTTCACACTTTCTACACTCCGGAATTTTGGCCTGGGTAAAAAATCCATGGAAGAGAAAATTTGCGAGGAGAGTGTACATGTAATTCAAGAATTTAAGAAAAATATAGATACTATGCTTGATCCACACCATGTCATTGATAGTGCCGTATCAAACATAACTTGTATGATTGTGTTCGGAAGGCGTTACGAGTATAACGATTCCACATTTCGGGATATACTAAACCTTATACATGAAAATATGAAGATGGCTGCAGGTTTTTGGGCTCAGCTGTACAATGCATTTGGATTTGTAAAATACCTACCATTACCTCATCAAAGGATCTTCAAAAATGTGAAGGTTTTCTTTGCTTTCCTTGAAAAAGTTTTATCAGAGCACAAGAGAACCAGGGTGTCGGGACAACCTAGAGATTACATAGACTGTTATCTGGACGAGCTGGAGAAGGAACAGGGAGAAAGAAAGTCGACATTTAATAATGAAAATCTGTTCATTTGCCTAGCCGATCTGTTTATGGCCGGCACAGAGACAACGTCCTCCACCCTTGAATGGTGTCTGCTGTATATGATGATGTATCCAGACATACAAGAGAAGTGTCGCGAAGAAATTGACAAAATTCGAGGAGACAGAGACCACCTTGATTATGAGAACAGACTAAGTATGCCATACACACAGGCTGTACTGCAAGAAGTCCAACGCTTTGCCTCAGTTGTGCCGCTGGGAGTTCCCCATGCACCTATAAAAGACATACAGCTGAATGGCTATACGATTCCAAAGAGAACAACGGTTATTGCAGATCTGTCCTCATTGAACTATGATGAGAAACAGTGGAAATATCCGCATGAGTTTAATCCCGCGAATTTCCTGGATTCTGAAGGAGATTTGCTGAAAGTGGATGGATTCTTTCCCTTCTCTGCAGGACCCCGGGTTTGTCTAGGGGAGAATCTTGCTCGCATGGAGATCTTTCTCTACTTCACCACTTTGCTGACACATTTTGAATTCCATTGGCCAGACCCCAAATCTCCTCCAGACACCACCCCAGTGTTTGGCATTACACAGGCTCCTAAACGCTATAAAATGAGGCTTGTTTCCCGGGATAAAAGTTGATTATCTCAGTTATAAGTAATATTTTTCATATTTTTTTGGTAACACTCAACCACTACAAAGTATTACTATGAGAATGTGCACAGTGTTGATTGTAAAAGGAACCTGTTGTGTTGTAAATGGTCTTTTGATCTTTAGGCAGGATGTTATAGAACAGGGGCAGTTGATTAGACTGATATAGTTTTTTGTGGTGGAAGACTCAGGCTATATATAGGGGAGCCCCGAAAAGAATAGATATGGGAGTATAACTTTTATTGAAATACGGTTAAAATGGACAAATAGCAAATATAGTAGCAAACACCATTCTAAAAAGTGCACACTGCTTTCACCCTGAAAATAGTCCCTGCCTGAACACCGGCCTAGCTGCGGAGGTTGGCACCCCATGAGAAACTATATAAGAATGGTGCCCCCGTTTGTGACGGCTGGCCCTATCTGCCCTGAAATGCCCTGAAGATAACTGATGGCTAAAGTGCTCTCAAACCATCAAGGGAGGGTAGACAGTACTATATTGGGACAGCTGGAGAGAAAAAGGGGGGTGATCAATGGAAAAGCAGGTGACCTGAGAGGTAAATGGGAAGATGACTTGCCACTGCTTCCACTCATCATTGGCCCCTGGGATTGGTGTCCTTCCTGGTCTCCCAGGGACAAACATCGTGGAGCAGGGGCGCCATATCCCCTGACCAATAGGGTGCCAACCTCCGCTGTGCAGGCAGGATTTCAGCTTAGGTACAGTCTAGAAGGCTTAGGTCACTTGTCCCATTCTTTATCATATTTATATTATCAGAATTGATGCATGGCAAGTCACCTTCCGCTTTACCTTCCAGAACACCTACTTTCTCATTGACCACCCACCTTTTTTTGGCCTTATTTCAATGGAAGTTGTATTTTGGTATCTATTTTTTTCGGGGTTCCCCAAAGTATAGCTTTTTTCAAATTGAACCTCCCCCATTTATTCATTCCTGGACGGATATTGACACCAACACTAGGGATGTCAATGAATAAACTACAAGTAAGGCCGGCATGAGTCTCGCATCTCAATACCCGACATTGCTCAGGACCGGAGTGTGCAGCTGCATGTATTTATATACAGCTGAGCGCTCCGACCGAGTGCCGGCGGCAGTGCCGGGTCGGGTATTAAGACGCGAGACTCGTGCGAGTTGCTCGCAAGTGTGACCCCGGCTTTATTCTGACTCTTTCCACAAACCTATACATCATACTGCTCAGCTTCTTCTCTATACCATACTGACCACAAATCAGACTGCATGTACAACATGACGGGTTTCCTTCAAAGACTTCAACTTTTTAATGCTAGTGCATTTTATTAAATGATGTTATGTGTAGCTGTCACTGCCCTATCTAACATTTATTGGTAGACACTCTAGGACCTGAATCAGCACTTGTGGAAATCTGGGATGTAACTTTGTGTCTTTTGCTTTCTATAGAGCCAATAACGCGACACAATATATAAGGGAATGATTGCCATATATGTATGTACTATAGTCAATTAATACCAACTAAAGCATCACAAGCACACTCTGAATCTGTAAGAATTAGCTAAAGCATGACTACAAATTGTTTTTGTATACATACTTCATAAAAATAAAACTTAATTTACA
>dtinctorius_transcriptome_TRINITY_DN15846_c0_g2_i4 len=2534 path=[0:0-1183 1:1184-1654 4:1655-1828 5:1829-2533]
GCCGGGGTCACACTTGCGAGCAACTCGCATGAGTCTCGCGTATCAATACCCAGCACTGCCGCCAGCACTCGGACCGGAGCGCTCAGCTGTATAGAAATACATGCTGCCGCACACTCCGGTCCCGAGCAGTGACGGGTATTGAGATGCGAGACTCGTGCCGGCCTTACTTGTAGTTTATTCATTGACATCCCTAGTGTTGGTGTAGATATCAGTCCAGTGGGCGTTTCTATTCAGTGATTGAGTCTTTCCGGTATGGCTGTGCATGCAGAGATAGCTGTCAATCACCGAGTAGAACTCCCTGCTGGAAACAATATTTACTGAATCTCCCCCCACAAAAAAAAACAGGAATGAATAAATGGGGGAGGTTCAATTTGAAAAAGGCTATACTTTGGGGAACCCTGAAAAAAATAGATACCAAAATACAACTTCCATTGAAATAAGATCAAAAAAAGGGGGGTGGTCAATGAGAAAGTAGGTGTTCTGGAAGGTAAAGATGAAGGTGACTTGTCTACCCTCCCTTGATGGTTTGAGAGCACTAAAGCCATCAGTTATCTTCAGGGCAGATAGGGCCAGCCGTCGACAAACGGGGGTACCATTCTTGTATAGTTTCTCATGAGGTGCCAACCTCCGCAGGTAGGCAGGTGTTCAGGCAAGGGACTATTTTCAGGGTGAATGCAGTGTGCACTTTTTAGAATGGTGTTTGCTACTATATTTGCTGTTTGTCCATTTTAACCATATTTCAATAAAAGTTATACTTCCATATCTATTTTTTTCAGGGTTCCCCTATATATAGCCTGACTCTTCACCCACACAAAACTATATCAGTCTAATCAACTGCCCCTGTTCTATAACATCCTGCCTAAAGATCAAAGACCATTTACAACACAACAGGTTCCTTTTACAATCAACACTGTATACATTCTCATTGTAATACTTTGTAGTGGCTGAGTGTTACCATAAAAATATGAAAAATATTACTTATAAGTGAGATAATCAACTTTTATCCCGGGAAACAAGCCTCATTTTATAGCGTTTAGGAGCCTGTGTAATGCCAAACACTGGGGTGGTGTCTGGAGGAGATTTGGGGTCTGGCCAATGGAATTCAAAATGTGTCAGCAAAGTGGTGAAGTAGAGAAAGATCTCCATGCGAGCAAGACTCTCCCCTAGACAAACCCGGGGTCCTGCAGAGAAGGGAAAGAATCCATCCACTTTCAGCAAATCTCCTTCAGAATCCAGGAAATTCGCGGGGTTAAACTCATGTGGATATTTCCACTGTTTCTCATCATAATTCAATGAGGACAGATCTGTAATAACCGTTGTTCTCTTTGGAATCGTATAGCCGTTCAGCTGTATGTCTTTTATAGGTGCATGGGCAACTCCCAACGGCACAACTGAGGCAAAGCGTTGGACTTCTTGCAGTACAGCCTGTGTGTATGGCATACTTAGTCTGTTCTCATAATCAAGGTGGTCTCTGTCTCCTCGAATTTTGTCAATTTCTTCGCGACACTTCTCTTGTATGTCTGGATACATCATCATATACAGCAGACACCATTCAAGGGTGGAGGACGTTGTCTCTGTGCCGGCCATAAACAGATCGGCTACGCAAATGAACAGATTTTCATTATTAAATGTCGACTTTCTTTCTCCCTGTTCCTTCTCCAGCTCGTCCAGATAACAGTCTATGTAATCTCTAGGTTGTCCCGACACCCTGGTTCTCTTGTGCTCTGATAAAACTTTTTCAAGGAAAGCAAAGAAAACCTTCACATTTTTGAAGATCCTTTGATGAGGTAATGGTAGGTATTTTACAAATCCAAATGCATTGTACAGCTGAGCCCAAAAACCTGCAGCCATCTTCATATTTTCATGTATAAGGTTTAGTATATCCCGAAATGTGGAATCGTTATACTCGTAACGCCTTCCGAACACAATCATACAAGTTATGTTTGATACGGCACTATCAATGACATGGTGTGGATCAACCATAGTATCTTTATTTTTCTTAAATTCTTGAATTACATGTACACTCTCCTCGCAAATTTTCTCTTCCATGGATTTTTTACCCAGGCCAAAATTCCGGAGTGTAGAAAGTGTGAACCGCCTGTGCTCCTTCCATGATGGCCCATAAGGAGCTATTATCAGACCTTTTGTATCAGAGATGTCATCAATCAATCTGGCAGAAGGCCTGTCTGCAAAGTCATGTCCTTTATTGATCAAAATTTCTTTGAGATCTTTGAGTCCTCGGACCACCACAGCTGGTGTGAGCCCTATGTAAATAGTGTACACTGGTCCATATTCTTCAGAGAATTTCTTTAACCCCTTTAGTAGGTTTGAGAAGTCCATCTGTAGTATGTTACCCAGCAGAGGCAGGGGTGCAGGGCCAGGAGGGAGCCCTTTAGGATGAGACTTTTTCCACCATAGTAAAGCCAGCAGGAAGAATCCCAGGAGAAGAGCTGTGCTAAGCTCCATTGTGGCTGTTTTGCAGCGTCTCAGACACCAGCCCTGACTTGGGCCTCTCCTTTCCTCAAGGAACAAAT
>osylvatica_transcriptome_TRINITY_DN621135_c6_g5_i2
ATTTGTTTTATGAGGAAACCAGAGGCCCTAGTCAGGGCTGGTGTCCAAGAAGCTGCAAAACAGCCACAATGGAGCTCAGCACAGCTCTTCTCCTGGGGTTCTTCCTGCTGGCTTTACTATGGTGGAAAAAGTCTCATCCTAAAGGACTCCCCCCTGGCCCTGCACCCCTGCCTCTGCTGGGTAACATACTGCAGATGGACTTCTCAAATCCACTAAAGGGACTAAAGAAATTCTCTGAGGAATATGGACCAGTGTACACTATTTACATAGGGATCACACCAGCTGTGGTGGTCCGAGGACTCAAAGATCTCAAAGAAATATTGGTCAATAAAGGACATGACTTTGCAGACAGGCCTTCTACCAGATTGATTGATGACATCTCTGCAAAAAAAGGTCTGGTAGTAGCTCCTTATGGGCCAGCATGGAAGGAGCACAGGCGGTTCACACTTTCTACACTCCGGAATTTTGGCCTGGGTAAAAAATCCATGGAAGAGAAAATTTGCGAGGAGAGTGTACATGTAATTCAAGAATTTAAGAAAAATAAAGATACTCTATTTGATCCACACCATGTCATTGATAATGCCGTATCAAACATAACTTGTATGATTGTGTTCGGAAGGCGTTACGAGTATAACGATTCCACATTTCGTAATATACTAAACCTTATACATGAAAATATGAAGATGTCTACAGGTTTTTGGGCTCAGCTGTACAATGCATTTGGATTTGTAAAACACCTACCCTTACCTCATCGGAGGATCTTCAGAAATGTGAAGGTTTTCTTTGCTTTCCTTGAAAAAGTTTTATCAGAACACAAGAAAACCAGGGTGTCGGGACAACCTAGAGATTACATAGACTGCTATCTGGACGAGCTGGAAAAGGAACAAGGAGAAAGAAAATCGACATTTAATAATGAAAATCTGTTCATTTGTGTAGCCGATCTGTTTATTGCTGGCACAGAGACAACAACCTCCACCCTTGAATGGTGTCTGCTGTATATGATGATGTATCCAGACATACAAGAGAAGTGTCGGGAAGAAATCGACAAAATTCGAGGAGACAGAGACCACCTTGATTATGAGGACAGACTTAGTATGCCGTACACACAGGCTGTACTGCAAGAAGTCCAGCGCTTTGCTTCAGTTGTGCCGCTGGGAGTTGCCCATGCACCTATAATAGACATACAGCTGAATGGCTATACTATTCCAAAGAGAACAATGGTTATTACAGATCTGTCCTCATTGAATTATGATGAGAAACAGTGGAAATATCCACATGAGTTTAATCCTGAGAATTTCCTGGATTCTGAAGGAGATTTGCTGAAAGTGGATGGATTCTTTCCTTTCTCTGCAGGACCCCGGGTTTGTCTAGGAGAGAATCTTGCTCGCATGGAGACCTTTCTCTACTTCA
>rimitator_transcriptome_TRINITY_DN345774_c0_g1_i1
ATTTGGGGTAATTTTATTGTAAATTACTATTTACTAGTTGTGCAAAAGTCCAGTGTAGTTCCAAGATTTCTAAATCCTTGTAGTTGTTTGTCCTGAGGTCATCTGATTAGGTACGTGGCACCAGCCTGGTCTTAAACCGTTTAGGAGCTTGAGAAATTCCAAAAACAGGTGTGGTGTCTGGAGGAAACTTTGGGTCTGGCAGGTGAAATTCAAAGTGTGTGAGCATAGATGTGAAGAATAGAAAAATTTCCATGCGTGCAAGATTCTCCCCAAGACAAGCTCGGGGTCCTGCAGAAAATGGTAAAAAGGAGTCAACTTTCTTCAGCTCTCCATCCTCGTTCAGAAAGTTCTCTGGATGAAACTCATGTGGATACTTCCATTGACCCTCATCATAATGAAGTGAGGACAGATCTGTGATTATTGTGATTCCCTTTGGGATAGTATAGCCATTTAATTGTACATCTTTTGTAGAAGAGTGAGCAACACCCAGTGGTACCACGGAAGCAAAGCGTTGTACTTCTTGCAGCACAGCCTGTGTGTACGGCATATTAACCCTGTCCTCGTAATCAAGATGGTCTCTTGTTCCTCGAATCTTGTCGATTTCTTCCCTACACTTCTCTTGAATATCTGGATATAGCATCATGTAAAAGAGACACCACTCCAAGCTGGCAGATGTGGTCTCTGTGCCGGCCACAAAAAGATCTCCCACACAGGTAAACAGATTTTCATCATCAAATGTAGATTTGTTATCATCTTTCTGCTCCTTGTCCATTTCATCTAAGTAACAGTCTATGTAGTCTCGTGGTTGCTCAGGTACCCGGGTTCTCTTGTGCTCCTCTAAAACTTTCCTGAGAAACCCCAAAATAATCTTTACATTTTTGAATATCTTCTGGTGTGGTAAGGGAAGATGTCTGACGAATCCAAAAGCATTGAATATCTGAGCCCAAAACTGAGTTGCGATTTTCATGTTTTCACGCACAAGATTAAGAATATCTCTAAATGTTGAGTCATCGTAATCATAGCGTTTCCCAAATACAATGAAACAAATAATGTTAGACACTGCATTTTCTAGTAGATAGTGTGGATCATACAGAGAGTCTTTATTTTTCTTAAATTCTTCAACAAGGTGCACACTCTCCTCACAAATTCTTT
>pbicolor_transcriptome_contig69529
AGCCAGGTAAGAGGCAAACATGGAGCTCAGCACAGGACTGCTCCTGGGCCTCATCCTTCTGGCTTATTTATGGTGGAAGACGTCTCGTCCTAAGGATTTTCCTCCAGGACCTGCACCCCTGCCTGTGTTTGGCAACATGCTACAGATGGACTTCTCCAATCCCCTGCAGAGTTTGAAGAAATTTTCTGAGAAATATGGTCCCGTGTATGGCCTGTCCCTGGGATTTACTCCAGCTGTCGTGGTGCGAGGGTTTAAAGACCTTAAAGAAGTTCTTGTGACTAAAGGAGTTGAGTTTGCAGACAGACCTCAGAACAGGATATCAGAAGTCATCTCTGGTAGAAAAGGGATAGTTGTTGCTCCCTATGGGAGGGAATGGAAGGAGCACAGACGTTTCACCCTGTCTACCCTGCGGAACTTTGGGCTAGGTAAAAAGTCCATGGAGGAAAGAATTTATGAGGAGAGTGTGCACCTTGTTGAAGAATTTAAGAAAAATAAAGACTCTCTGTATGATCCACACTATCTACTAGAAAATGCCGTGTCCAACATTGTTTGTTCCATTGTATTTGGGAAACGCTATGATTACGACGACTCAACATTTAGAGATATTCTTAATCTTGTGCGTGAAAACATGAAAATGGCAACTCAGTTCTGGGCTCAGATATACAATGCATTTGGATTTGTCAGGCATCTTCCCTTACCACACCAGAAGATATTCAAAAATGTAAAGATTGTTTTTGGGTTTCTCAGGAAAGTTTTAGAGGAGCACAAGATAACCCGGGTACCTGAGCAACCACGAGACTACATAGACTGTTACTTAGATGAAATGGACAAGGAGCAGAAAGACGATAACAAGTCTACATTTGATGATGAAAATCTTTTTACCTGTGTGGGAGATCTTTTTGTGGCCGGCACAGAGACCACATCTGCCAGCTTGGAGTGGTGTCTTTTTTATATGATGCTATATCCAGATATTCAAGAGAAGTGTAGGGATGAAATAGACAAGATTCGAGGAACGAGAGACCATCTTGACTATGAGGACAGGATGAATATGCCGTACACGCAGGCTGTGCTACAAGAAGTACAACGCTTTGCCTCAGTGGTACCATTGGGCGTTGCTCACTCTTCTATAAAAGATGTGCAATTAAATGGCTATACTATCCCAAAAGGAATCACAATAATCACAGATCTGTCCTCACTTCATTATGATGAGGGTCAATGGAAGTATCCACATGAGTTTCATCCTGAGAACTTTCTGAACAAGGACGGAGAACTGAAGAAAGTCGACTCCTTTTTACCATTTTCTGCAGGGCCCCGAGTTTGTCTTGGGGAGAATCTTGCACGCATGGAAATTTTTCTATTCTTCACATCTATGCTCACGCACTTTGAGTTTCACCTGCCAGACCCAAAGTTTCCTCCAGACACCACACCAGTTTTTGGAATTTCCCAGGCTCCTAAAAGGTTTAAGACCAGGCTGGTGCTACGTACCTAATCAAATGACCTGAAGACAAACAACAGCAAGGAATTAAAAATCTTGGAACTACACTGGAGTTTTGCACAACTCGTAAATAGTCATTTACAATAAAATTAC
>etricolor_transcriptome_c289013_g1_i1 len=1751 path=[939:0-1252 914:1253-1564 3130:1565-1575 3141:1576-1579 2703:1580-1635 2573:1636-1659 3168:1660-1666 2789:1667-1680 3187:1681-1691 2814:1692-1750]
GGCTACGCATGTCCCTGCAGGTTTCTCTTTGGGAGGAGTTGTATTATGTGTTCTGTGAGGAGCGAGAGGCCCCGGTGAGGGCTAGAATCTGAGGAGCTACCAAGCAGCCATCATGGAGCTCAGCACAGCTCTGCTCCTGGGAAGCCTCCTGCTGGCCTTACTATGGTGGAAGATGTCGCGCCCTAAAGGCTTCCCCCCTGGACCTCCACCTCTGCCTCTGCTGGGGAACATCCTGCACATGGACTTCTCCCACCCCCTGAAGGGCCTGAAGAAATTCTCTGATGAATATGGACCAGTGTACAGCATTTACATAGGACTCACACCAGCCGTGGTGGTCCGAGGTCTCAAAGATCTCAAAGAAATTTTGGTGAATAAAGGGCATGACTTTGCTGACAGGCCTTACACCAGACTCATCAACGACATCTCGGAAACAAAAGGTCTGGTAGTAGCTCCTTATGGGCAAGCATGGAAGGAGCACAGGCGCTTCACCCTTTCTACACTCCGGAATTTTGGCCTGGGTAAAAAGTCCATGGAAGAGAGGATTTATGAGGAGAGTGAACATGTAATTCAAGAATTTATGAAAAATAAAGATGCTCTACTTGATCCCCACCATGTCATTGATAATGCTGTATCAAACATCACTTGTATGATTGTGTTCGGAAGGCGTTACGAGTATAACGATTCCACTTTCCGGGATATACTAAACCTTATACATGAAAATATGAAGATGTCTACAAGTTTTTGGGCACAGCTGTACAATGCATTTGGATTTGTCAAACACCTGCCCTTACCTCATCGGAGGATCTTCAGAAACGTTGAAGATTTTTTTGCTTTCCTTGAAAAAGTTTTATTGGAGCATACGAGAACCAGGGTTCCAGGACGACCTAGAGATTACATCGACTGCTATCTGGATGAGCTGGAAAAGGAACAGGGAGAAAGAAAGTCAACGTTTAATAATCAGAATTTATTCATCTGTGTAGCCGATCTGTTTATTGCTGGCACCGAGACAACTACCTCCACCCTTGAGTGGTGTCTGCTGTACATGATGAAGTATCCAGACGTACAAGAGAAGTGTTGTGATGAAATCGATAAAATTCGAGGAGACAGAGACCACCTTGACTATGAGGACAGGCTAAGTATGCCCTACACCCAGGCTGTACTGCAAGAAGTCCTGCGCTTTGCTTCCGTTGTACCGCTAGGAATTACCCATGCACCAGTAAAAGATATGCAGCTGAATGGCTATACTATACCAAAGGGAACGATGGTCATCACAGATCTGTCCTCAGTGAATTATGATGAGAAACAGTGGAAGTGGCCACACGAGTTTAACCCGGAGAATTTCCTGAATTCTGAAGGCGACCTGGTGAAAGTGGATGGATTCTTCCCCTTCTCTGCAGGTCCTCGGGTTTGTCTAGGGGAGAATCTTGCTCGGATGGAAATCTTCCTTTACTTCACCTCTTTGCTGACGCATTTTGAATTTCATTGGCCAGACCCCAAATCTCCTGCGGACATCACCCCGGTTTTTGGCGTAACACAGGTTCCTATACGCTATAAGATGAGACTGGTTCCCCGGAAAAAAAGTTGATAATCTTTCTGCTATAAGTAATATTTTGATGATTATTATGGTAACCCTCATCCACTACAATGAATTGCTAAGTATCATATGAGAAAGTATACAGCGTTGAGTTTCAAGGGGACCTGTTGTGCTGCTATCAAGCAAACCTGGGCTCCATAACCCCTCAGCAGCCACA
>afemoralis_genome_ANN29969-RA
ATGGAGCTCAGCACAGGTCTGCTCCTGGGGGTCATCCTGCTGGCTTACTTATGGTGGAAGACGTCTCGTCCTAAGGATTTCCCGCCTGGACCTGCACCCCTACCTGTGTTTGGCAACATGCTGCAGATGGACTTCTCTAATCCCCTTCAGAATCTGAAGAAATTTTCGGAGAAATATGGTCCAGTGTACGGCCTCTCTCTGGGATTTACTCCGGCTGTGGTGGTACGAGGATTTAAAGACCTTAAAGAAGTTCTTGTGACTAAGGGTGTTGAGTTTGCAGACAGACCTCAGAACAGGATATCAGAAGTCATCTCTGGTAGAAAAGGGATAGTTGTTGCTCCCTATGGGAGGGGATGGAAGGAGCACAGACGTTTCACCCTTTCTACCCTACGGAACTTTGGACTAGGAAAAAAGTCCATGGAGGAAAGAATTTGTGAAGAAAGTGTACACCTTATTGAAGAATTTAGGAAAAATAAAGATTCTCTGTATGATCCACACTATCTACTAGAAAATGCTGTGTCCAACATTATTTGTTCCATTGTGTTTGGAAGACGCTATGATTACGATGATTCAACGTTTCGAAATATTCTTAATCTTGTGCGTGAAAACATGAAAATGGCAACTCAATTCTGGGCTCAGATATATAATGCATTTGGATTCGTCAAGCATCTTCCTTTACCACACCAGAAGATTTTCAGAAATGTAAAGATTTTTTTAGGTTTTCTCAGGGAGGTTTTAGAAGAGCATAAAAGAACCCGTGTACCTGATCAACCACGAGACTACATAGACTGCTATTTAGATGAAATGGACAAGGAGCAGAAAGATGCTAACAAGTCTACATTTGATGATGAGAATCTGTTCACATGTGTGGGAGATCTTTTATTTCTCGATATCATGCTTGATTTCAATCATTTTATGCTAGAAAAGTGTAGGGAAGAAATAAACAAGATTCGAGGAACGAGAGACCATCTTGAGTACGAGGACAGGTTAAACATGCCGTACACGCAGGCTGTCCTACAAGAAGTCCAACGCTTTGCCTCTGTAGTACCACTGGGTGTGGCTCACTGTTCCTCCAAAGATATACAATTAAATGGCTATACTATCCCAAAGGGGATCACAATAATCACAGATCTGTCCTCACTGCATTATGATGAGGGTCAATGGAAGTTCCCATATGAGTTTAATCCTGACAACTTTCTGAACAAGGATGGAGAGCTGAAGAAGGTTGACTCCTTTTTACCATTTTCGGCAGGGCCCCGTGTTTGTCTTGGGGAGAATCTTGCACGCATGGAAATGTTTCTATTTTTCACCTCTATGCTGACGCACTTTGAGTTTCACCTGCCAGACCCAAAGTCTCCTCCTGACACAACTCCAGTTTTTGGGGTCTCTCAGGCTCCTAAACGGTTTAAGACCAGACTGGTGCAACATACCTAA
>maurantiaca_transcriptome_TRINITY_DN10869_c0_g1_i6
TGGAGCTGAGCATTGCACTGTTGCTGGGTCTTCTCCTTTTGGCTTTGTTATGGAGGAAATTGTCTCGACCAAAGGGATTCCCTCCTGGTCCTTTCGCACTGCCTGTACTGGGTAATATATTTCAACTGGACTTTACTAATCCTATAAAGGACCTGAGAGCGCTCTCCAAGGTGTACGGCCCAGTGTACAGCATCTACCTGGGATTTACCCCGGCTGTGGTCATCCAAGGATATAAAGACCTCAAAGAAGTTCTGGTGAACAAGGGAGTGGAGTTTGCAGACAGACCTCAGAATAGATTAATAGAAACTATCTCTGGTACCAGAGGTCTTGTGGCTGCACGCTATGGACGAGCATGGAAAGAACACAGACGTTTCACCCTGTCCACATTGCGTAACTTTGGCCTGGGTAAAAAATCCATGGAAGAAAGAATTAATGAAGAGAGTGTGTACCTAATTGAAGAATTACGGAAGAATCAAGATACACTGGTTGACCCACATTTTGTTCTTGACAATGTTGTATCCAATATAATCTGTTCCATTGTGTTTGGGAGACGTTATGACTATGATGATACCACATTTCGAGATATTCTTAACATTGTCCATGAAAATATGAGGATGGCCACTGGATTTTGGGCTCAGCTCTATAATGCATTTGGATTTGTCAAATATCTTCCGTTGCCACATCAGAAGATATTCAGAAACGTTAAGACATTCTTTGTCTTCCTTGAAAATGTTTTAGAGGAACACAGGAGAACCAGAGTGCCTGGCGAACCCCGAGATTACATAGACTACTATCTGGAGGAACTTGATATGCAAAAAGAAGATGGTCACACATCAACTTTTGATGCCGAAAACCTATTTACATGTGTGGGGGATCTCTTTCTTGCTGGGACAGAAACTACCTCTGCCACCCTGGAATGGAGTCTGCTTTACATGATGACCTATCCGGACATACAGGAGAAGTGTCGGGAAGAAATAGATAAAATTCGAGGAGAAAGAGAACACCTTGACTATGACGACCGAATAAAGATGCCATACACACAGGCTGTTTTACAGGAAATCCAGCGCTTTTCCTCAATTGTTTCACTAGGAGTTGCACACGCACCCATTAAAGATATTCAACTGAATGGATACACTATACCAAAGGGAACAGTCGTTATCACAGATCTGTCCTCAACGCTCGACGATGAGAAACACTGGAAATATCCAAATGAATTTAATCCAGAGAATTTCCTGAACAAGGAGGGAGAACTAGTGAAAGTAGACGCTTACCTTCCTTTCTCTGCAGGTCCCCGGGTTTGCCTTGGGGAGAATCTGGCCCGAATGGAGATCTTCCTCTTTTTCACAACTATGATGACACACTTTGAATTTCATTGGCCGGACCCCAAATCTCCTCCAGATCTCACACCAGTTTTTGGGCTCTCTCAGAAACCAAAGAGTTTCAAAATGAAGCTAGTACCACGCATATAGAACAAACCATATGGACTCATATAGGACAAAAGAAGACTACTTACTACTACAAAAATATCAGTCATATCAATAAAAATAAGTGATGTTTTGCTTACAATAGAATAATGAATCCACTGACATGTAACTGTAATATACTAAGTGGTATAGCATATTTGGAAAATGTTTTATATAGTGTTGCAGGGATCTTCTTGAATAAAAACATAATTTTTCATGCCATCACACAGTGCCATCTGTGACATAAGAAACCAAAAAATTATGTAAGTGGACCTATTCTGGCTTATTGAAAAATATACGGTATATTGTATTACTATTTACACTGGAACTTATTGCTTTTTACACAAATATTTTGTCTATCAATTTATACAACCTGATCTGCTGCCTTTTAGTTAAAGCTGATCTCCAGCTTCCCCTTTGTCTTGCACAGTTGTACAAGCTCCTCTACTTTACTGAAATGACTTACTCTAATGTCACTGCACACTGGGATCCCATGTCAGTGTGCATTAGAAACTGCAGCAGGTCATATAGATCCACTTCATTTCCTGGCTGGAGGACATCATCAAACCCTTTCCTCCCCAGTC
